# Supplementary material for: Construction and Validation of a Novel Ferroptosis-Related Prognostic Model for Acute Myeloid Leukemia
Source: Front Genet. 2022 Jan 17;12:708699. doi: 10.3389/fgene.2021.708699 (PMC8803125; doi:10.3389/fgene.2021.708699)
Supplement: Supplementary file 1 [file Table1.XLS]

## Sheet: Sheet1
Supplementary Table 1 60 ferroptosis-related genes
Gene	Other Nanme	Full Name
ABCC1	ABC29, ABCC, DFNA77, GS-X, MRP, MRP1	ATP binding cassette subfamily C member 1
ACACA	ACAC, ACACAD, ACC, ACC1, ACCA	acetyl-CoA carboxylase alpha
ACO1	ACONS, HEL60, IREB1, IREBP, IREBP1, IRP1	aconitase 1
ACSF2	ACSMW, AVYV493	acyl-CoA synthetase family member 2
ACSL3	ACS3, FACL3, LACS 3, LACS3, PRO2194	acyl-CoA synthetase long chain family member 3
ACSL4	ACS4, FACL4, LACS4, MRX63, MRX68	acyl-CoA synthetase long chain family member 4
AIFM2	AMID, FSP1, PRG3	apoptosis inducing factor mitochondria associated 2
AKR1C1	2-ALPHA-HSD, 20-ALPHA-HSD, C9, DD1, DD1/DD2, DDH, DDH1, H-37, HAKRC, HBAB, MBAB	aldo-keto reductase family 1 member C1
AKR1C2	AKR1C-pseudo, BABP, DD, DD-2, DD/BABP, DD2, DDH2, HAKRD, HBAB, MCDR2, SRXY8, TDD	aldo-keto reductase family 1 member C2
AKR1C3	DD3, DDX, HA1753, HAKRB, HAKRe, HSD17B5, PGFS, hluPGFS	aldo-keto reductase family 1 member C3
ALOX12	12-LOX, 12S-LOX, LOG12	arachidonate 12-lipoxygenase, 12S type
ALOX15	12-LOX, 15-LOX, 15-LOX-1, LOG15	arachidonate 15-lipoxygenase
ALOX5	5-LO, 5-LOX, 5LPG, LOG5	arachidonate 5-lipoxygenase
ATP5MC3	ATP5G3, P3	ATP synthase membrane subunit c locus 3
CARS1	CARS, CYSRS, MCDDBH, MDBH, MGC:11246	cysteinyl-tRNA synthetase 1
CBS	CBSL, HIP4	cystathionine beta-synthase
CD44	CDW44, CSPG8, ECMR-III, HCELL, HUTCH-I, IN, LHR, MC56, MDU2, MDU3, MIC4, Pgp1	CD44 molecule (Indian blood group)
CHAC1		ChaC glutathione specific gamma-glutamylcyclotransferase 1
CISD1	C10orf70, MDS029, ZCD1, mitoNEET	CDGSH iron sulfur domain 1
CRYAB	CMD1II, CRYA2, CTPP2, CTRCT16, HEL-S-101, HSPB5, MFM2	crystallin alpha B
CS		citrate synthase
DPP4	ADABP, ADCP2, CD26, DPPIV, TP103	dipeptidyl peptidase 4
EMC2	KIAA0103, TTC35	ER membrane protein complex subunit 2
FADS2	D6D, DES6, FADSD6, LLCDL2, SLL0262, TU13	fatty acid desaturase 2
FANCD2	FA-D2, FA4, FACD, FAD, FAD2, FANCD	FA complementation group D2
FDFT1	DGPT, ERG9, SQS, SQSD, SS	farnesyl-diphosphate farnesyltransferase 1
FTH1	FHC, FTH, FTHL6, HFE5, PIG15, PLIF	ferritin heavy chain 1
G6PD	G6PD1	glucose-6-phosphate dehydrogenase
GCLC	GCL, GCS, GLCL, GLCLC	glutamate-cysteine ligase catalytic subunit
GCLM	GLCLR	glutamate-cysteine ligase modifier subunit
GLS2	GA, GLS, LGA, hLGA	glutaminase 2
GOT1	AST1, ASTQTL1, GIG18, cAspAT, cCAT	glutamic-oxaloacetic transaminase 1
GPX4	GPx-4, GSHPx-4, MCSP, PHGPx, SMDS, snGPx, snPHGPx	glutathione peroxidase 4
GSS	GSHS, HEL-S-64p, HEL-S-88n	glutathione synthetase
HMGCR	LDLCQ3	3-hydroxy-3-methylglutaryl-CoA reductase
HMOX1	HMOX1D, HO-1, HSP32, bK286B10	heme oxygenase 1
HSBP1	NPC-A-13	heat shock factor binding protein 1
HSPB1	CMT2F, HEL-S-102, HMN2B, HS.76067, HSP27, HSP28, Hsp25, SRP27	heat shock protein family B (small) member 1
IREB2	ACO3, IRE-BP 2, IRE-BP2, IRP2, IRP2AD, NDCAMA	iron responsive element binding protein 2
KEAP1	INrf2, KLHL19	kelch like ECH associated protein 1
LPCAT3	C3F, LPCAT, LPLAT 5, LPSAT, MBOAT5, OACT5, nessy	lysophosphatidylcholine acyltransferase 3
MT1G	MT1, MT1K	metallothionein 1G
NCOA4	ARA70, ELE1, PTC3, RFG	nuclear receptor coactivator 4
NFE2L2	HEBP1, IMDDHH, NRF2, Nrf-2	nuclear factor, erythroid 2 like 2
NFS1	HUSSY-08, IscS, NIFS	NFS1 cysteine desulfurase
NOX1	GP91-2, MOX1, NOH-1, NOH1	NADPH oxidase 1
NQO1	DHQU, DIA4, DTD, NMOR1, NMORI, QR1	NAD(P)H quinone dehydrogenase 1
PEBP1	HCNP, HCNPpp, HEL-210, HEL-S-34, HEL-S-96, PBP, PEBP, PEBP-1, RKIP	phosphatidylethanolamine binding protein 1
PGD	6PGD	phosphogluconate dehydrogenase
PHKG2	GSD9C	phosphorylase kinase catalytic subunit gamma 2
PTGS2	COX-2, COX2, GRIPGHS, PGG/HS, PGHS-2, PHS-2, hCox-2	prostaglandin-endoperoxide synthase 2
RPL8	L8	ribosomal protein L8
SAT1	DC21, KFSD, KFSDX, SAT, SSAT, SSAT-1	spermidine/spermine N1-acetyltransferase 1
SLC1A5	AAAT, ASCT2, ATBO, M7V1, M7VS1, R16, RDRC	solute carrier family 1 member 5
SLC7A11	CCBR1, xCT	solute carrier family 7 member 11
SQLE		squalene epoxidase
STEAP3	AHMIO2, STMP3, TSAP6, dudlin-2, dudulin-2, pHyde	STEAP3 metalloreductase
TFRC	CD71, IMD46, T9, TFR, TFR1, TR, TRFR, p90	transferrin receptor
TP53	BCC7, BMFS5, LFS1, P53, TRP53	tumor protein p53
ZEB1	AREB6, BZP, DELTAEF1, FECD6, NIL2A, PPCD3, TCF8, ZFHEP, ZFHX1A	zinc finger E-box binding homeobox 1
