# Supplementary material for: Construction and Validation of a Novel Ferroptosis-Related Prognostic Model for Acute Myeloid Leukemia
Source: Front Genet. 2022 Jan 17;12:708699. doi: 10.3389/fgene.2021.708699 (PMC8803125; doi:10.3389/fgene.2021.708699)
Supplement: Supplementary file 2 [file Table4.XLS]

## Sheet: Sheet1
Supplementary Table 4 Results of GO enrichment analysis.
ONTOLOGY	ID	Description	GeneRatio	BgRatio	pvalue	p.adjust	qvalue	geneID	Count
BP	GO:0002576	platelet degranulation	9/110	128/17913	9.25e-08	0.000217179	0.000181973	SYTL4/PPBP/PF4/VWF/THBS1/ITGB3/HGF/LGALS3BP/SERPINE1	9
BP	GO:0008625	extrinsic apoptotic signaling pathway via death domain receptors	7/110	83/17913	7.68e-07	0.000901697	0.000755524	THBS1/BAG3/HMOX1/MAL/HGF/SERPINE1/SORT1	7
BP	GO:0043277	apoptotic cell clearance	5/110	38/17913	3.4e-06	0.00208854	0.00174997	TGM2/THBS1/ITGB3/PEAR1/ADGRB1	5
BP	GO:0071674	mononuclear cell migration	6/110	68/17913	3.75e-06	0.00208854	0.00174997	C5AR1/THBS1/CXCL10/CCL23/SERPINE1/CSF1	6
BP	GO:1904019	epithelial cell apoptotic process	7/110	111/17913	5.46e-06	0.00208854	0.00174997	THBS1/CD40/HMOX1/CD248/SERPINE1/SIX3/SORT1	7
BP	GO:0097191	extrinsic apoptotic signaling pathway	9/110	213/17913	6.6e-06	0.00208854	0.00174997	PF4/THBS1/COL2A1/BAG3/HMOX1/MAL/HGF/SERPINE1/SORT1	9
BP	GO:0034605	cellular response to heat	7/110	117/17913	7.73e-06	0.00208854	0.00174997	CDKN1A/THBS1/CXCL10/BAG3/HMOX1/ARPP21/MYOF	7
BP	GO:0098542	defense response to other organism	13/110	481/17913	7.95e-06	0.00208854	0.00174997	PPBP/C5AR1/PF4/CXCL10/CD40/IFITM3/MPO/IL2RA/LILRB1/SERPINE1/MIR181B1/LPO/ADGRB1	13
BP	GO:0071675	regulation of mononuclear cell migration	5/110	45/17913	8.01e-06	0.00208854	0.00174997	C5AR1/THBS1/CXCL10/SERPINE1/CSF1	5
BP	GO:0048704	embryonic skeletal system morphogenesis	6/110	85/17913	1.38e-05	0.00323725	0.00271247	COL2A1/TBX1/HOXB6/HOXB5/HOXA7/HOXB7	6
BP	GO:1904035	regulation of epithelial cell apoptotic process	6/110	88/17913	1.68e-05	0.00359273	0.00301032	THBS1/CD40/HMOX1/CD248/SERPINE1/SORT1	6
BP	GO:0045765	regulation of angiogenesis	11/110	383/17913	2.37e-05	0.00464633	0.00389312	C5AR1/PF4/THBS1/CXCL10/CD40/HMOX1/HGF/SERPINE1/MIR181B1/ENPP2/ADGRB1	11
BP	GO:1902041	regulation of extrinsic apoptotic signaling pathway via death domain receptors	5/110	57/17913	2.59e-05	0.00467366	0.00391602	THBS1/HMOX1/MAL/HGF/SERPINE1	5
BP	GO:0050900	leukocyte migration	12/110	467/17913	2.98e-05	0.00481781	0.0040368	MCOLN2/C5AR1/PF4/THBS1/CXCL10/ITGB3/HMOX1/CCL23/HOXA7/SERPINE1/NKX2-3/CSF1	12
BP	GO:0010743	regulation of macrophage derived foam cell differentiation	4/110	30/17913	3.26e-05	0.00481781	0.0040368	PF4/ITGB3/MSR1/CSF1	4
BP	GO:2001233	regulation of apoptotic signaling pathway	11/110	397/17913	3.3e-05	0.00481781	0.0040368	ST18/GZMB/PF4/THBS1/COL2A1/HMOX1/MAL/HGF/CHCHD10/SERPINE1/VNN1	11
BP	GO:2001237	negative regulation of extrinsic apoptotic signaling pathway	6/110	100/17913	3.49e-05	0.00481781	0.0040368	PF4/THBS1/COL2A1/HMOX1/HGF/SERPINE1	6
BP	GO:2001236	regulation of extrinsic apoptotic signaling pathway	7/110	151/17913	4.05e-05	0.00528763	0.00443046	PF4/THBS1/COL2A1/HMOX1/MAL/HGF/SERPINE1	7
BP	GO:0014902	myotube differentiation	6/110	107/17913	5.11e-05	0.00631228	0.005289	EHD2/CXCL10/TBX1/ADGRB1/SORT1/MYOF	6
BP	GO:0009408	response to heat	7/110	158/17913	5.41e-05	0.00634983	0.00532047	CDKN1A/THBS1/CXCL10/BAG3/HMOX1/ARPP21/MYOF	7
BP	GO:1901342	regulation of vasculature development	11/110	425/17913	6.11e-05	0.00657615	0.00551009	C5AR1/PF4/THBS1/CXCL10/CD40/HMOX1/HGF/SERPINE1/MIR181B1/ENPP2/ADGRB1	11
BP	GO:0061888	regulation of astrocyte activation	3/110	13/17913	6.16e-05	0.00657615	0.00551009	C5AR1/C1QA/MIR181B1	3
BP	GO:0010742	macrophage derived foam cell differentiation	4/110	36/17913	6.81e-05	0.00666706	0.00558627	PF4/ITGB3/MSR1/CSF1	4
BP	GO:0090077	foam cell differentiation	4/110	36/17913	6.81e-05	0.00666706	0.00558627	PF4/ITGB3/MSR1/CSF1	4
BP	GO:0048706	embryonic skeletal system development	6/110	117/17913	8.41e-05	0.00719817	0.00603128	COL2A1/TBX1/HOXB6/HOXB5/HOXA7/HOXB7	6
BP	GO:0007520	myoblast fusion	4/110	38/17913	8.46e-05	0.00719817	0.00603128	EHD2/CXCL10/ADGRB1/MYOF	4
BP	GO:1904037	positive regulation of epithelial cell apoptotic process	4/110	38/17913	8.46e-05	0.00719817	0.00603128	THBS1/CD40/CD248/SORT1	4
BP	GO:0097529	myeloid leukocyte migration	7/110	170/17913	8.58e-05	0.00719817	0.00603128	MCOLN2/C5AR1/THBS1/CXCL10/CCL23/SERPINE1/CSF1	7
BP	GO:0010759	positive regulation of macrophage chemotaxis	3/110	15/17913	9.72e-05	0.00786595	0.00659081	C5AR1/THBS1/CSF1	3
BP	GO:0006911	phagocytosis, engulfment	4/110	41/17913	0.000114426	0.00895574	0.00750394	THBS1/DOCK1/MSR1/ADGRB1	4
BP	GO:0006909	phagocytosis	9/110	308/17913	0.000118726	0.00899251	0.00753474	TGM2/THBS1/MYO7A/ITGB3/PEAR1/MIR181B1/DOCK1/MSR1/ADGRB1	9
BP	GO:0002690	positive regulation of leukocyte chemotaxis	5/110	81/17913	0.000140883	0.0102387	0.00857892	C5AR1/THBS1/CXCL10/SERPINE1/CSF1	5
BP	GO:0010744	positive regulation of macrophage derived foam cell differentiation	3/110	17/17913	0.0001439	0.0102387	0.00857892	PF4/MSR1/CSF1	3
BP	GO:0002685	regulation of leukocyte migration	7/110	186/17913	0.000150324	0.0103812	0.00869832	C5AR1/THBS1/CXCL10/HMOX1/HOXA7/SERPINE1/CSF1	7
BP	GO:0030595	leukocyte chemotaxis	7/110	188/17913	0.000160592	0.0107735	0.00902698	C5AR1/PF4/THBS1/CXCL10/CCL23/SERPINE1/CSF1	7
BP	GO:0060326	cell chemotaxis	8/110	253/17913	0.000168	0.0109093	0.00914077	C5AR1/PF4/THBS1/CXCL10/HGF/CCL23/SERPINE1/CSF1	8
BP	GO:1901739	regulation of myoblast fusion	3/110	18/17913	0.000171909	0.0109093	0.00914077	EHD2/CXCL10/ADGRB1	3
BP	GO:0070665	positive regulation of leukocyte proliferation	6/110	134/17913	0.00017747	0.0109658	0.00918814	CDKN1A/CD40/IL2RA/MIR181B1/CSF1/LILRB2	6
BP	GO:0007596	blood coagulation	9/110	331/17913	0.000203673	0.0122104	0.010231	PF4/VWF/THBS1/EHD2/CD40/ITGB3/PEAR1/SERPINE1/DOCK1	9
BP	GO:0002694	regulation of leukocyte activation	11/110	492/17913	0.000221105	0.0122104	0.010231	CDKN1A/C5AR1/THBS1/C1QA/CD40/HMOX1/IL2RA/LAG3/LILRB1/VNN1/LILRB2	11
BP	GO:0007599	hemostasis	9/110	336/17913	0.000227632	0.0122104	0.010231	PF4/VWF/THBS1/EHD2/CD40/ITGB3/PEAR1/SERPINE1/DOCK1	9
BP	GO:0050817	coagulation	9/110	337/17913	0.000232694	0.0122104	0.010231	PF4/VWF/THBS1/EHD2/CD40/ITGB3/PEAR1/SERPINE1/DOCK1	9
BP	GO:1905523	positive regulation of macrophage migration	3/110	20/17913	0.000238028	0.0122104	0.010231	C5AR1/THBS1/CSF1	3
BP	GO:1902105	regulation of leukocyte differentiation	8/110	267/17913	0.000242277	0.0122104	0.010231	PF4/IL2RA/LAG3/LILRB1/HOXA7/VNN1/CSF1/LILRB2	8
BP	GO:0007009	plasma membrane organization	5/110	91/17913	0.000243583	0.0122104	0.010231	SYTL4/EHD2/CAVIN2/EPB41L3/MYOF	5
BP	GO:0099024	plasma membrane invagination	4/110	50/17913	0.000249405	0.0122104	0.010231	THBS1/DOCK1/MSR1/ADGRB1	4
BP	GO:1905517	macrophage migration	4/110	50/17913	0.000249405	0.0122104	0.010231	MCOLN2/C5AR1/THBS1/CSF1	4
BP	GO:0050878	regulation of body fluid levels	11/110	499/17913	0.000249617	0.0122104	0.010231	PF4/VWF/THBS1/EHD2/CD40/ITGB3/NEURL1/PEAR1/SOCS2/SERPINE1/DOCK1	11
BP	GO:0045766	positive regulation of angiogenesis	7/110	203/17913	0.000257117	0.0123206	0.0103233	C5AR1/THBS1/CD40/HMOX1/HGF/SERPINE1/MIR181B1	7
BP	GO:0007162	negative regulation of cell adhesion	8/110	271/17913	0.000267852	0.0125783	0.0105393	THBS1/IL2RA/LAG3/LILRB1/HOXA7/SERPINE1/TACSTD2/LILRB2	8
BP	GO:0048562	embryonic organ morphogenesis	8/110	276/17913	0.000302889	0.0138517	0.0116062	COL2A1/MYO7A/TBX1/HOXB6/HOXB5/HOXA7/SIX3/HOXB7	8
BP	GO:0000768	syncytium formation by plasma membrane fusion	4/110	53/17913	0.000312667	0.0138517	0.0116062	EHD2/CXCL10/ADGRB1/MYOF	4
BP	GO:0140253	cell-cell fusion	4/110	53/17913	0.000312667	0.0138517	0.0116062	EHD2/CXCL10/ADGRB1/MYOF	4
BP	GO:0071985	multivesicular body sorting pathway	3/110	22/17913	0.000318685	0.0138569	0.0116106	SYTL4/LAPTM4B/SORT1	3
BP	GO:0010631	epithelial cell migration	9/110	354/17913	0.000334163	0.0142657	0.0119531	THBS1/CD40/ITGB3/HMOX1/DOCK1/TACSTD2/ENPP2/ADGRB1/PTP4A3	9
BP	GO:0070663	regulation of leukocyte proliferation	7/110	214/17913	0.000353999	0.0145199	0.0121661	CDKN1A/CD40/IL2RA/LILRB1/MIR181B1/CSF1/LILRB2	7
BP	GO:0090132	epithelium migration	9/110	357/17913	0.000355396	0.0145199	0.0121661	THBS1/CD40/ITGB3/HMOX1/DOCK1/TACSTD2/ENPP2/ADGRB1/PTP4A3	9
BP	GO:0006949	syncytium formation	4/110	55/17913	0.000360751	0.0145199	0.0121661	EHD2/CXCL10/ADGRB1/MYOF	4
BP	GO:0010758	regulation of macrophage chemotaxis	3/110	23/17913	0.000364853	0.0145199	0.0121661	C5AR1/THBS1/CSF1	3
BP	GO:0090130	tissue migration	9/110	363/17913	0.000401217	0.0154104	0.0129123	THBS1/CD40/ITGB3/HMOX1/DOCK1/TACSTD2/ENPP2/ADGRB1/PTP4A3	9
BP	GO:0009266	response to temperature stimulus	7/110	219/17913	0.000406765	0.0154104	0.0129123	CDKN1A/THBS1/CXCL10/BAG3/HMOX1/ARPP21/MYOF	7
BP	GO:0048143	astrocyte activation	3/110	24/17913	0.000415117	0.0154104	0.0129123	C5AR1/C1QA/MIR181B1	3
BP	GO:0001667	ameboidal-type cell migration	10/110	446/17913	0.000421969	0.0154104	0.0129123	THBS1/CD40/TBX1/ITGB3/HMOX1/DOCK1/TACSTD2/ENPP2/ADGRB1/PTP4A3	10
BP	GO:0001819	positive regulation of cytokine production	10/110	446/17913	0.000421969	0.0154104	0.0129123	MCOLN2/C5AR1/PF4/THBS1/CD40/HMOX1/HGF/LILRB1/SERPINE1/LILRB2	10
BP	GO:0010324	membrane invagination	4/110	58/17913	0.000442479	0.0154104	0.0129123	THBS1/DOCK1/MSR1/ADGRB1	4
BP	GO:2001234	negative regulation of apoptotic signaling pathway	7/110	223/17913	0.000453358	0.0154104	0.0129123	PF4/THBS1/COL2A1/HMOX1/HGF/SERPINE1/VNN1	7
BP	GO:0010632	regulation of epithelial cell migration	8/110	294/17913	0.00046143	0.0154104	0.0129123	THBS1/CD40/ITGB3/HMOX1/DOCK1/TACSTD2/ENPP2/ADGRB1	8
BP	GO:2000353	positive regulation of endothelial cell apoptotic process	3/110	25/17913	0.000469621	0.0154104	0.0129123	THBS1/CD40/CD248	3
BP	GO:0032496	response to lipopolysaccharide	8/110	295/17913	0.000471907	0.0154104	0.0129123	C5AR1/CXCL10/CD40/MPO/LILRB1/LDOC1/SERPINE1/LILRB2	8
BP	GO:0010830	regulation of myotube differentiation	4/110	59/17913	0.000472431	0.0154104	0.0129123	EHD2/CXCL10/TBX1/ADGRB1	4
BP	GO:2000351	regulation of endothelial cell apoptotic process	4/110	59/17913	0.000472431	0.0154104	0.0129123	THBS1/CD40/CD248/SERPINE1	4
BP	GO:0002688	regulation of leukocyte chemotaxis	5/110	105/17913	0.000472551	0.0154104	0.0129123	C5AR1/THBS1/CXCL10/SERPINE1/CSF1	5
BP	GO:0060142	regulation of syncytium formation by plasma membrane fusion	3/110	26/17913	0.000528511	0.0169992	0.0142435	EHD2/CXCL10/ADGRB1	3
BP	GO:1904018	positive regulation of vasculature development	7/110	232/17913	0.000573847	0.018208	0.0152563	C5AR1/THBS1/CD40/HMOX1/HGF/SERPINE1/MIR181B1	7
BP	GO:0002696	positive regulation of leukocyte activation	8/110	305/17913	0.000587704	0.0183991	0.0154164	CDKN1A/THBS1/C1QA/CD40/IL2RA/LILRB1/VNN1/LILRB2	8
BP	GO:0043062	extracellular structure organization	9/110	387/17913	0.000636048	0.0193923	0.0162486	VWF/THBS1/COL2A1/CTSL/ITGB3/MMP7/MPO/SERPINE1/FBLN2	9
BP	GO:0002237	response to molecule of bacterial origin	8/110	309/17913	0.000640026	0.0193923	0.0162486	C5AR1/CXCL10/CD40/MPO/LILRB1/LDOC1/SERPINE1/LILRB2	8
BP	GO:0060135	maternal process involved in female pregnancy	4/110	64/17913	0.000644206	0.0193923	0.0162486	MMP7/LDOC1/DSG2/EPOR	4
BP	GO:0072577	endothelial cell apoptotic process	4/110	65/17913	0.00068323	0.0203066	0.0170147	THBS1/CD40/CD248/SERPINE1	4
BP	GO:0010634	positive regulation of epithelial cell migration	6/110	173/17913	0.00069548	0.0204123	0.0171033	THBS1/CD40/ITGB3/HMOX1/DOCK1/ENPP2	6
BP	GO:0032103	positive regulation of response to external stimulus	8/110	315/17913	0.000725513	0.0210309	0.0176216	TGM2/C5AR1/THBS1/C1QA/CXCL10/SERPINE1/MIR181B1/CSF1	8
BP	GO:0071222	cellular response to lipopolysaccharide	6/110	176/17913	0.000760869	0.0216766	0.0181626	CXCL10/CD40/LILRB1/LDOC1/SERPINE1/LILRB2	6
BP	GO:0010812	negative regulation of cell-substrate adhesion	4/110	67/17913	0.000766251	0.0216766	0.0181626	THBS1/HOXA7/SERPINE1/TACSTD2	4
BP	GO:0050867	positive regulation of cell activation	8/110	319/17913	0.000787455	0.0220112	0.018443	CDKN1A/THBS1/C1QA/CD40/IL2RA/LILRB1/VNN1/LILRB2	8
BP	GO:0002521	leukocyte differentiation	10/110	485/17913	0.000806776	0.0220339	0.0184621	PF4/IL2RA/LAG3/LILRB1/ITM2A/HOXA7/VNN1/NKX2-3/CSF1/LILRB2	10
BP	GO:0061138	morphogenesis of a branching epithelium	6/110	178/17913	0.000807036	0.0220339	0.0184621	TGM2/HGF/ST14/TACSTD2/HOXB7/CSF1	6
BP	GO:0031589	cell-substrate adhesion	8/110	322/17913	0.000836652	0.02258	0.0189196	VWF/THBS1/ITGB3/HOXA7/SERPINE1/DOCK1/TACSTD2/CSF1	8
BP	GO:0030866	cortical actin cytoskeleton organization	3/110	31/17913	0.000893557	0.0237517	0.0199014	EHD2/EPB41L3/FMNL2	3
BP	GO:0002687	positive regulation of leukocyte migration	5/110	121/17913	0.0009003	0.0237517	0.0199014	C5AR1/THBS1/CXCL10/SERPINE1/CSF1	5
BP	GO:0071219	cellular response to molecule of bacterial origin	6/110	183/17913	0.000931941	0.0243133	0.0203719	CXCL10/CD40/LILRB1/LDOC1/SERPINE1/LILRB2	6
BP	GO:0048568	embryonic organ development	9/110	413/17913	0.00100696	0.0259818	0.0217699	COL2A1/MYO7A/TBX1/HOXB6/ST14/HOXB5/HOXA7/SIX3/HOXB7	9
BP	GO:0050866	negative regulation of cell activation	6/110	187/17913	0.00104218	0.0265982	0.0222864	HMOX1/IL2RA/LAG3/LILRB1/MIR181B1/LILRB2	6
BP	GO:0030198	extracellular matrix organization	8/110	334/17913	0.00105877	0.0266834	0.0223578	VWF/THBS1/COL2A1/CTSL/ITGB3/MMP7/SERPINE1/FBLN2	8
BP	GO:0045589	regulation of regulatory T cell differentiation	3/110	33/17913	0.00107497	0.0266834	0.0223578	IL2RA/LAG3/LILRB2	3
BP	GO:0032946	positive regulation of mononuclear cell proliferation	5/110	126/17913	0.00107961	0.0266834	0.0223578	CDKN1A/CD40/IL2RA/CSF1/LILRB2	5
BP	GO:0031100	animal organ regeneration	4/110	75/17913	0.00117029	0.0283286	0.0237363	CDKN1A/C5AR1/HMOX1/HGF	4
BP	GO:0048732	gland development	9/110	422/17913	0.0011703	0.0283286	0.0237363	TGM2/TBX1/HMOX1/NEURL1/HGF/SOCS2/NKX2-3/SIX3/CSF1	9
BP	GO:0001763	morphogenesis of a branching structure	6/110	192/17913	0.00119377	0.0286018	0.0239652	TGM2/HGF/ST14/TACSTD2/HOXB7/CSF1	6
BP	GO:0050921	positive regulation of chemotaxis	5/110	130/17913	0.00124112	0.0288553	0.0241776	C5AR1/THBS1/CXCL10/SERPINE1/CSF1	5
BP	GO:0010831	positive regulation of myotube differentiation	3/110	35/17913	0.00127809	0.0288553	0.0241776	EHD2/TBX1/ADGRB1	3
BP	GO:0030865	cortical cytoskeleton organization	3/110	35/17913	0.00127809	0.0288553	0.0241776	EHD2/EPB41L3/FMNL2	3
BP	GO:0045066	regulatory T cell differentiation	3/110	35/17913	0.00127809	0.0288553	0.0241776	IL2RA/LAG3/LILRB2	3
BP	GO:0048246	macrophage chemotaxis	3/110	35/17913	0.00127809	0.0288553	0.0241776	C5AR1/THBS1/CSF1	3
BP	GO:0048710	regulation of astrocyte differentiation	3/110	35/17913	0.00127809	0.0288553	0.0241776	C5AR1/C1QA/MIR181B1	3
BP	GO:1905521	regulation of macrophage migration	3/110	36/17913	0.00138808	0.0307988	0.025806	C5AR1/THBS1/CSF1	3
BP	GO:0070661	leukocyte proliferation	7/110	270/17913	0.0013904	0.0307988	0.025806	CDKN1A/CD40/IL2RA/LILRB1/MIR181B1/CSF1/LILRB2	7
BP	GO:0009612	response to mechanical stimulus	6/110	200/17913	0.00147083	0.0319768	0.0267931	THBS1/CXCL10/BAG3/CD40/MMP7/MPO	6
BP	GO:0032944	regulation of mononuclear cell proliferation	6/110	200/17913	0.00147083	0.0319768	0.0267931	CDKN1A/CD40/IL2RA/LILRB1/CSF1/LILRB2	6
BP	GO:0010810	regulation of cell-substrate adhesion	6/110	201/17913	0.00150863	0.0324979	0.0272297	THBS1/HOXA7/SERPINE1/DOCK1/TACSTD2/CSF1	6
BP	GO:1902042	negative regulation of extrinsic apoptotic signaling pathway via death domain receptors	3/110	38/17913	0.0016255	0.0338351	0.0283501	HMOX1/HGF/SERPINE1	3
BP	GO:0048705	skeletal system morphogenesis	6/110	204/17913	0.00162652	0.0338351	0.0283501	COL2A1/TBX1/HOXB6/HOXB5/HOXA7/HOXB7	6
BP	GO:0001778	plasma membrane repair	2/110	10/17913	0.00162835	0.0338351	0.0283501	SYTL4/MYOF	2
BP	GO:0002664	regulation of T cell tolerance induction	2/110	10/17913	0.00162835	0.0338351	0.0283501	IL2RA/LILRB2	2
BP	GO:0071216	cellular response to biotic stimulus	6/110	206/17913	0.00170891	0.0351976	0.0294918	CXCL10/CD40/LILRB1/LDOC1/SERPINE1/LILRB2	6
BP	GO:0002683	negative regulation of immune system process	9/110	451/17913	0.00184816	0.0376205	0.0315219	PF4/THBS1/HMOX1/IL2RA/LAG3/LILRB1/HOXA7/MIR181B1/LILRB2	9
BP	GO:0042475	odontogenesis of dentin-containing tooth	4/110	85/17913	0.00186026	0.0376205	0.0315219	TBX1/SERPINE1/NKX2-3/CSF1	4
BP	GO:0019835	cytolysis	3/110	40/17913	0.00188688	0.0376205	0.0315219	GZMB/PF4/LILRB1	3
BP	GO:1902107	positive regulation of leukocyte differentiation	5/110	143/17913	0.00189064	0.0376205	0.0315219	PF4/IL2RA/VNN1/CSF1/LILRB2	5
BP	GO:0010755	regulation of plasminogen activation	2/110	11/17913	0.00198223	0.0387857	0.0324982	THBS1/SERPINE1	2
BP	GO:0032908	regulation of transforming growth factor beta1 production	2/110	11/17913	0.00198223	0.0387857	0.0324982	THBS1/LAPTM4B	2
BP	GO:0014002	astrocyte development	3/110	41/17913	0.00202681	0.0393301	0.0329543	C5AR1/C1QA/MIR181B1	3
BP	GO:0001953	negative regulation of cell-matrix adhesion	3/110	42/17913	0.00217303	0.041822	0.0350423	THBS1/HOXA7/SERPINE1	3
BP	GO:0002517	T cell tolerance induction	2/110	12/17913	0.00236916	0.0435292	0.0364728	IL2RA/LILRB2	2
BP	GO:0009886	post-embryonic animal morphogenesis	2/110	12/17913	0.00236916	0.0435292	0.0364728	MYO7A/NKX2-3	2
BP	GO:0032905	transforming growth factor beta1 production	2/110	12/17913	0.00236916	0.0435292	0.0364728	THBS1/LAPTM4B	2
BP	GO:1902947	regulation of tau-protein kinase activity	2/110	12/17913	0.00236916	0.0435292	0.0364728	C5AR1/HGF	2
BP	GO:2001198	regulation of dendritic cell differentiation	2/110	12/17913	0.00236916	0.0435292	0.0364728	LILRB1/LILRB2	2
BP	GO:1903706	regulation of hemopoiesis	9/110	468/17913	0.00237297	0.0435292	0.0364728	PF4/THBS1/IL2RA/LAG3/LILRB1/HOXA7/VNN1/CSF1/LILRB2	9
BP	GO:0030168	platelet activation	5/110	152/17913	0.00246674	0.0441985	0.0370335	PF4/VWF/CD40/ITGB3/PEAR1	5
BP	GO:0002548	monocyte chemotaxis	3/110	44/17913	0.00248475	0.0441985	0.0370335	CXCL10/CCL23/SERPINE1	3
BP	GO:0030225	macrophage differentiation	3/110	44/17913	0.00248475	0.0441985	0.0370335	PF4/NKX2-3/CSF1	3
BP	GO:0071622	regulation of granulocyte chemotaxis	3/110	44/17913	0.00248475	0.0441985	0.0370335	C5AR1/THBS1/CSF1	3
BP	GO:0045785	positive regulation of cell adhesion	8/110	388/17913	0.00270816	0.0478103	0.0400598	TGM2/ADGRG1/IL2RA/LILRB1/DOCK1/VNN1/CSF1/LILRB2	8
BP	GO:0021978	telencephalon regionalization	2/110	13/17913	0.00278871	0.0485029	0.0406402	ADGRG1/SIX3	2
BP	GO:0051917	regulation of fibrinolysis	2/110	13/17913	0.00278871	0.0485029	0.0406402	THBS1/SERPINE1	2
BP	GO:0006910	phagocytosis, recognition	2/110	14/17913	0.00324048	0.0543476	0.0455373	PEAR1/ADGRB1	2
BP	GO:0032509	endosome transport via multivesicular body sorting pathway	2/110	14/17913	0.00324048	0.0543476	0.0455373	LAPTM4B/SORT1	2
BP	GO:0045651	positive regulation of macrophage differentiation	2/110	14/17913	0.00324048	0.0543476	0.0455373	PF4/CSF1	2
BP	GO:0090399	replicative senescence	2/110	14/17913	0.00324048	0.0543476	0.0455373	CDKN1A/SERPINE1	2
BP	GO:1902043	positive regulation of extrinsic apoptotic signaling pathway via death domain receptors	2/110	14/17913	0.00324048	0.0543476	0.0455373	THBS1/MAL	2
BP	GO:0002695	negative regulation of leukocyte activation	5/110	163/17913	0.00333263	0.0554965	0.0465001	HMOX1/IL2RA/LAG3/LILRB1/LILRB2	5
BP	GO:0097530	granulocyte migration	4/110	100/17913	0.00335846	0.0555329	0.0465305	MCOLN2/C5AR1/THBS1/CSF1	4
BP	GO:0002504	antigen processing and presentation of peptide or polysaccharide antigen via MHC class II	4/110	101/17913	0.00348066	0.056754	0.0475537	THBS1/CTSL/LAG3/HLA-DQB2	4
BP	GO:2000379	positive regulation of reactive oxygen species metabolic process	4/110	101/17913	0.00348066	0.056754	0.0475537	CDKN1A/THBS1/MIR181B1/ADGRB1	4
BP	GO:0051187	cofactor catabolic process	3/110	50/17913	0.00358057	0.0579806	0.0485814	HMOX1/MPO/LPO	3
BP	GO:1901741	positive regulation of myoblast fusion	2/110	15/17913	0.00372407	0.0598913	0.0501824	EHD2/ADGRB1	2
BP	GO:0046579	positive regulation of Ras protein signal transduction	3/110	51/17913	0.00378752	0.0600885	0.0503477	ADGRG1/EPOR/CSF1	3
BP	GO:0150077	regulation of neuroinflammatory response	3/110	51/17913	0.00378752	0.0600885	0.0503477	C5AR1/C1QA/MIR181B1	3
BP	GO:0050868	negative regulation of T cell activation	4/110	104/17913	0.00386533	0.0609113	0.0510371	IL2RA/LAG3/LILRB1/LILRB2	4
BP	GO:0042742	defense response to bacterium	6/110	245/17913	0.00404012	0.0632414	0.0529894	PPBP/C5AR1/SERPINE1/MIR181B1/LPO/ADGRB1	6
BP	GO:0032943	mononuclear cell proliferation	6/110	246/17913	0.00412086	0.0638036	0.0534605	CDKN1A/CD40/IL2RA/LILRB1/CSF1/LILRB2	6
BP	GO:0006968	cellular defense response	3/110	53/17913	0.00422297	0.0638036	0.0534605	C5AR1/LGALS3BP/LILRB2	3
BP	GO:0032655	regulation of interleukin-12 production	3/110	53/17913	0.00422297	0.0638036	0.0534605	THBS1/CD40/LILRB1	3
BP	GO:0042130	negative regulation of T cell proliferation	3/110	53/17913	0.00422297	0.0638036	0.0534605	IL2RA/LILRB1/LILRB2	3
BP	GO:0002070	epithelial cell maturation	2/110	16/17913	0.00423908	0.0638036	0.0534605	CDKN1A/SIX3	2
BP	GO:0032695	negative regulation of interleukin-12 production	2/110	16/17913	0.00423908	0.0638036	0.0534605	THBS1/LILRB1	2
BP	GO:0070613	regulation of protein processing	5/110	173/17913	0.00429285	0.0642014	0.0537937	C5AR1/THBS1/C1QA/LDLRAD3/SERPINE1	5
BP	GO:0030336	negative regulation of cell migration	7/110	332/17913	0.00440443	0.0654532	0.0548427	ADGRG1/THBS1/HMOX1/HOXA7/SERPINE1/TACSTD2/ADGRB1	7
BP	GO:1903317	regulation of protein maturation	5/110	175/17913	0.0045063	0.0665459	0.0557582	C5AR1/THBS1/C1QA/LDLRAD3/SERPINE1	5
BP	GO:0032615	interleukin-12 production	3/110	55/17913	0.00468762	0.0676833	0.0567112	THBS1/CD40/LILRB1	3
BP	GO:0042035	regulation of cytokine biosynthetic process	4/110	110/17913	0.00471913	0.0676833	0.0567112	THBS1/HMOX1/LAG3/LILRB1	4
BP	GO:0016525	negative regulation of angiogenesis	5/110	177/17913	0.00472722	0.0676833	0.0567112	PF4/THBS1/CXCL10/SERPINE1/ADGRB1	5
BP	GO:0002643	regulation of tolerance induction	2/110	17/17913	0.0047851	0.0676833	0.0567112	IL2RA/LILRB2	2
BP	GO:0042268	regulation of cytolysis	2/110	17/17913	0.0047851	0.0676833	0.0567112	PF4/LILRB1	2
BP	GO:0048535	lymph node development	2/110	17/17913	0.0047851	0.0676833	0.0567112	CD248/NKX2-3	2
BP	GO:0097320	plasma membrane tubulation	2/110	17/17913	0.0047851	0.0676833	0.0567112	EHD2/CAVIN2	2
BP	GO:2001235	positive regulation of apoptotic signaling pathway	5/110	178/17913	0.00484052	0.0680571	0.0570244	ST18/GZMB/THBS1/MAL/CHCHD10	5
BP	GO:2000181	negative regulation of blood vessel morphogenesis	5/110	179/17913	0.00495573	0.0692623	0.0580343	PF4/THBS1/CXCL10/SERPINE1/ADGRB1	5
BP	GO:0060688	regulation of morphogenesis of a branching structure	3/110	57/17913	0.00518202	0.0716214	0.060011	HGF/TACSTD2/HOXB7	3
BP	GO:0051251	positive regulation of lymphocyte activation	6/110	258/17913	0.00518554	0.0716214	0.060011	CDKN1A/CD40/IL2RA/LILRB1/VNN1/LILRB2	6
BP	GO:1903708	positive regulation of hemopoiesis	5/110	182/17913	0.00531307	0.0729538	0.0611273	PF4/IL2RA/VNN1/CSF1/LILRB2	5
BP	GO:0090026	positive regulation of monocyte chemotaxis	2/110	18/17913	0.00536175	0.0731942	0.0613287	CXCL10/SERPINE1	2
BP	GO:0051057	positive regulation of small GTPase mediated signal transduction	3/110	58/17913	0.00544054	0.0738404	0.0618702	ADGRG1/EPOR/CSF1	3
BP	GO:0051153	regulation of striated muscle cell differentiation	4/110	115/17913	0.00552094	0.0744406	0.0623731	EHD2/CXCL10/TBX1/ADGRB1	4
BP	GO:0050731	positive regulation of peptidyl-tyrosine phosphorylation	5/110	184/17913	0.00556121	0.0744406	0.0623731	CD40/ITGB3/NEURL1/HGF/ENPP2	5
BP	GO:2000146	negative regulation of cell motility	7/110	347/17913	0.00558567	0.0744406	0.0623731	ADGRG1/THBS1/HMOX1/HOXA7/SERPINE1/TACSTD2/ADGRB1	7
BP	GO:0051146	striated muscle cell differentiation	6/110	263/17913	0.00568406	0.0744406	0.0623731	EHD2/CXCL10/TBX1/ADGRB1/SORT1/MYOF	6
BP	GO:0022612	gland morphogenesis	4/110	116/17913	0.00569153	0.0744406	0.0623731	TGM2/HGF/NKX2-3/CSF1	4
BP	GO:0042267	natural killer cell mediated cytotoxicity	3/110	59/17913	0.00570669	0.0744406	0.0623731	GZMB/LAG3/LILRB1	3
BP	GO:0061900	glial cell activation	3/110	59/17913	0.00570669	0.0744406	0.0623731	C5AR1/C1QA/MIR181B1	3
BP	GO:0050920	regulation of chemotaxis	5/110	186/17913	0.00581743	0.0752594	0.0630592	C5AR1/THBS1/CXCL10/SERPINE1/CSF1	5
BP	GO:0001952	regulation of cell-matrix adhesion	4/110	117/17913	0.00586562	0.0752594	0.0630592	THBS1/HOXA7/SERPINE1/CSF1	4
BP	GO:0002761	regulation of myeloid leukocyte differentiation	4/110	117/17913	0.00586562	0.0752594	0.0630592	PF4/LILRB1/HOXA7/CSF1	4
BP	GO:0002313	mature B cell differentiation involved in immune response	2/110	19/17913	0.00596864	0.075346	0.0631318	ITM2A/NKX2-3	2
BP	GO:0002544	chronic inflammatory response	2/110	19/17913	0.00596864	0.075346	0.0631318	THBS1/VNN1	2
BP	GO:0002577	regulation of antigen processing and presentation	2/110	19/17913	0.00596864	0.075346	0.0631318	THBS1/LILRB2	2
BP	GO:0034113	heterotypic cell-cell adhesion	3/110	61/17913	0.00626211	0.078628	0.0658817	ITGB3/DSG2/LILRB2	3
BP	GO:0072593	reactive oxygen species metabolic process	6/110	269/17913	0.0063276	0.078728	0.0659655	CDKN1A/THBS1/MPO/MIR181B1/LPO/ADGRB1	6
BP	GO:0042089	cytokine biosynthetic process	4/110	120/17913	0.0064091	0.078728	0.0659655	THBS1/HMOX1/LAG3/LILRB1	4
BP	GO:1901343	negative regulation of vasculature development	5/110	191/17913	0.00649428	0.078728	0.0659655	PF4/THBS1/CXCL10/SERPINE1/ADGRB1	5
BP	GO:0038034	signal transduction in absence of ligand	3/110	62/17913	0.00655149	0.078728	0.0659655	PF4/COL2A1/BAG3	3
BP	GO:0097192	extrinsic apoptotic signaling pathway in absence of ligand	3/110	62/17913	0.00655149	0.078728	0.0659655	PF4/COL2A1/BAG3	3
BP	GO:0042107	cytokine metabolic process	4/110	121/17913	0.00659743	0.078728	0.0659655	THBS1/HMOX1/LAG3/LILRB1	4
BP	GO:1903038	negative regulation of leukocyte cell-cell adhesion	4/110	121/17913	0.00659743	0.078728	0.0659655	IL2RA/LAG3/LILRB1/LILRB2	4
BP	GO:0042832	defense response to protozoan	2/110	20/17913	0.00660537	0.078728	0.0659655	PF4/CD40	2
BP	GO:0043586	tongue development	2/110	20/17913	0.00660537	0.078728	0.0659655	TBX1/PRDM16	2
BP	GO:0045655	regulation of monocyte differentiation	2/110	20/17913	0.00660537	0.078728	0.0659655	HOXA7/CSF1	2
BP	GO:0002228	natural killer cell mediated immunity	3/110	63/17913	0.00684873	0.0812162	0.0680503	GZMB/LAG3/LILRB1	3
BP	GO:0043542	endothelial cell migration	6/110	275/17913	0.00702271	0.0828609	0.0694284	THBS1/CD40/ITGB3/HMOX1/ADGRB1/PTP4A3	6
BP	GO:0001562	response to protozoan	2/110	21/17913	0.00727157	0.08528	0.0714553	PF4/CD40	2
BP	GO:0051271	negative regulation of cellular component movement	7/110	365/17913	0.00730037	0.08528	0.0714553	ADGRG1/THBS1/HMOX1/HOXA7/SERPINE1/TACSTD2/ADGRB1	7
BP	GO:0050671	positive regulation of lymphocyte proliferation	4/110	125/17913	0.00738744	0.0858698	0.0719496	CDKN1A/CD40/IL2RA/LILRB2	4
BP	GO:0032945	negative regulation of mononuclear cell proliferation	3/110	65/17913	0.00746696	0.0859433	0.0720111	IL2RA/LILRB1/LILRB2	3
BP	GO:0050672	negative regulation of lymphocyte proliferation	3/110	65/17913	0.00746696	0.0859433	0.0720111	IL2RA/LILRB1/LILRB2	3
BP	GO:0042476	odontogenesis	4/110	126/17913	0.00759425	0.086982	0.0728814	TBX1/SERPINE1/NKX2-3/CSF1	4
BP	GO:0050670	regulation of lymphocyte proliferation	5/110	199/17913	0.00768943	0.0876445	0.0734366	CDKN1A/CD40/IL2RA/LILRB1/LILRB2	5
BP	GO:0043030	regulation of macrophage activation	3/110	66/17913	0.00778806	0.0879152	0.0736634	C5AR1/THBS1/C1QA	3
BP	GO:0051926	negative regulation of calcium ion transport	3/110	66/17913	0.00778806	0.0879152	0.0736634	LILRB1/LILRB2/CLIC2	3
BP	GO:0007264	small GTPase mediated signal transduction	8/110	465/17913	0.00792883	0.087987	0.0737235	CDKN1A/ADGRG1/ARHGAP22/SRGAP3/HMOX1/EPOR/DOCK1/CSF1	8
BP	GO:0031639	plasminogen activation	2/110	22/17913	0.00796686	0.087987	0.0737235	THBS1/SERPINE1	2
BP	GO:0042744	hydrogen peroxide catabolic process	2/110	22/17913	0.00796686	0.087987	0.0737235	MPO/LPO	2
BP	GO:0045649	regulation of macrophage differentiation	2/110	22/17913	0.00796686	0.087987	0.0737235	PF4/CSF1	2
BP	GO:0002573	myeloid leukocyte differentiation	5/110	201/17913	0.00801062	0.087987	0.0737235	PF4/LILRB1/HOXA7/NKX2-3/CSF1	5
BP	GO:0014013	regulation of gliogenesis	4/110	128/17913	0.00801925	0.087987	0.0737235	C5AR1/C1QA/MIR181B1/CSF1	4
BP	GO:0010595	positive regulation of endothelial cell migration	4/110	129/17913	0.0082375	0.0899611	0.0753776	THBS1/CD40/ITGB3/HMOX1	4
BP	GO:0051235	maintenance of location	6/110	286/17913	0.00843855	0.0917301	0.0768599	MCOLN2/CXCL10/ITGB3/MSR1/EPB41L3/CLIC2	6
BP	GO:0040013	negative regulation of locomotion	7/110	377/17913	0.00864289	0.0919196	0.0770186	ADGRG1/THBS1/HMOX1/HOXA7/SERPINE1/TACSTD2/ADGRB1	7
BP	GO:0060055	angiogenesis involved in wound healing	2/110	23/17913	0.00869086	0.0919196	0.0770186	ITGB3/SERPINE1	2
BP	GO:0060143	positive regulation of syncytium formation by plasma membrane fusion	2/110	23/17913	0.00869086	0.0919196	0.0770186	EHD2/ADGRB1	2
BP	GO:0060445	branching involved in salivary gland morphogenesis	2/110	23/17913	0.00869086	0.0919196	0.0770186	TGM2/HGF	2
BP	GO:0071677	positive regulation of mononuclear cell migration	2/110	23/17913	0.00869086	0.0919196	0.0770186	CXCL10/SERPINE1	2
BP	GO:0090189	regulation of branching involved in ureteric bud morphogenesis	2/110	23/17913	0.00869086	0.0919196	0.0770186	TACSTD2/HOXB7	2
BP	GO:0051155	positive regulation of striated muscle cell differentiation	3/110	69/17913	0.00879982	0.0926547	0.0776345	EHD2/TBX1/ADGRB1	3
BP	GO:0051250	negative regulation of lymphocyte activation	4/110	132/17913	0.00891552	0.0934538	0.0783041	IL2RA/LAG3/LILRB1/LILRB2	4
BP	GO:0001818	negative regulation of cytokine production	6/110	290/17913	0.00900097	0.0939301	0.0787032	THBS1/HMOX1/HGF/LAG3/LILRB1/LAPTM4B	6
BP	GO:0021871	forebrain regionalization	2/110	24/17913	0.0094432	0.0979893	0.0821044	ADGRG1/SIX3	2
BP	GO:0002312	B cell activation involved in immune response	3/110	71/17913	0.00951515	0.0979893	0.0821044	CD40/ITM2A/NKX2-3	3
BP	GO:0070664	negative regulation of leukocyte proliferation	3/110	71/17913	0.00951515	0.0979893	0.0821044	IL2RA/LILRB1/LILRB2	3
BP	GO:0002335	mature B cell differentiation	2/110	25/17913	0.0102235	0.102547	0.0859236	ITM2A/NKX2-3	2
BP	GO:0002719	negative regulation of cytokine production involved in immune response	2/110	25/17913	0.0102235	0.102547	0.0859236	HMOX1/LILRB1	2
BP	GO:0030194	positive regulation of blood coagulation	2/110	25/17913	0.0102235	0.102547	0.0859236	THBS1/SERPINE1	2
BP	GO:0042730	fibrinolysis	2/110	25/17913	0.0102235	0.102547	0.0859236	THBS1/SERPINE1	2
BP	GO:0090025	regulation of monocyte chemotaxis	2/110	25/17913	0.0102235	0.102547	0.0859236	CXCL10/SERPINE1	2
BP	GO:1900048	positive regulation of hemostasis	2/110	25/17913	0.0102235	0.102547	0.0859236	THBS1/SERPINE1	2
BP	GO:0061045	negative regulation of wound healing	3/110	73/17913	0.0102635	0.102547	0.0859236	CDKN1A/THBS1/SERPINE1	3
BP	GO:0007160	cell-matrix adhesion	5/110	214/17913	0.0103289	0.102763	0.0861045	THBS1/ITGB3/HOXA7/SERPINE1/CSF1	5
BP	GO:0014065	phosphatidylinositol 3-kinase signaling	4/110	138/17913	0.0103788	0.102824	0.0861554	HGF/PEAR1/EPOR/LTK	4
BP	GO:0045580	regulation of T cell differentiation	4/110	139/17913	0.0106368	0.104938	0.0879266	IL2RA/LAG3/VNN1/LILRB2	4
BP	GO:0050808	synapse organization	7/110	394/17913	0.0108454	0.106548	0.0892755	C5AR1/ARHGAP22/C1QA/NEURL1/CHCHD10/ADGRB1/LILRB2	7
BP	GO:0002507	tolerance induction	2/110	26/17913	0.0110314	0.107032	0.0896814	IL2RA/LILRB2	2
BP	GO:0050820	positive regulation of coagulation	2/110	26/17913	0.0110314	0.107032	0.0896814	THBS1/SERPINE1	2
BP	GO:0061217	regulation of mesonephros development	2/110	26/17913	0.0110314	0.107032	0.0896814	TACSTD2/HOXB7	2
BP	GO:0150076	neuroinflammatory response	3/110	76/17913	0.0114485	0.110622	0.0926889	C5AR1/C1QA/MIR181B1	3
BP	GO:0019882	antigen processing and presentation	5/110	220/17913	0.0115398	0.110962	0.0929744	THBS1/CTSL/LAG3/HLA-DQB2/LILRB2	5
BP	GO:0050777	negative regulation of immune response	4/110	143/17913	0.0117105	0.110962	0.0929744	HMOX1/IL2RA/LILRB1/MIR181B1	4
BP	GO:0061041	regulation of wound healing	4/110	143/17913	0.0117105	0.110962	0.0929744	SYTL4/CDKN1A/THBS1/SERPINE1	4
BP	GO:0034109	homotypic cell-cell adhesion	3/110	77/17913	0.0118603	0.110962	0.0929744	ITGB3/PEAR1/DSG2	3
BP	GO:0045685	regulation of glial cell differentiation	3/110	77/17913	0.0118603	0.110962	0.0929744	C5AR1/C1QA/MIR181B1	3
BP	GO:0048708	astrocyte differentiation	3/110	77/17913	0.0118603	0.110962	0.0929744	C5AR1/C1QA/MIR181B1	3
BP	GO:0071260	cellular response to mechanical stimulus	3/110	77/17913	0.0118603	0.110962	0.0929744	BAG3/CD40/MMP7	3
BP	GO:0051249	regulation of lymphocyte activation	7/110	401/17913	0.0118618	0.110962	0.0929744	CDKN1A/CD40/IL2RA/LAG3/LILRB1/VNN1/LILRB2	7
BP	GO:0043271	negative regulation of ion transport	4/110	144/17913	0.0119894	0.111711	0.0936013	THBS1/LILRB1/LILRB2/CLIC2	4
BP	GO:0042533	tumor necrosis factor biosynthetic process	2/110	28/17913	0.0127286	0.117665	0.0985902	THBS1/LILRB1	2
BP	GO:0042534	regulation of tumor necrosis factor biosynthetic process	2/110	28/17913	0.0127286	0.117665	0.0985902	THBS1/LILRB1	2
BP	GO:0043536	positive regulation of blood vessel endothelial cell migration	3/110	80/17913	0.0131465	0.121051	0.101427	THBS1/CD40/HMOX1	3
BP	GO:0030099	myeloid cell differentiation	7/110	411/17913	0.0134314	0.123192	0.103221	PF4/THBS1/LILRB1/HOXA7/NKX2-3/HOXB7/CSF1	7
BP	GO:0070528	protein kinase C signaling	2/110	29/17913	0.0136172	0.124409	0.104242	ADGRG1/CD40	2
BP	GO:0010594	regulation of endothelial cell migration	5/110	231/17913	0.0140048	0.126962	0.106381	THBS1/CD40/ITGB3/HMOX1/ADGRB1	5
BP	GO:0051607	defense response to virus	5/110	231/17913	0.0140048	0.126962	0.106381	CXCL10/CD40/IFITM3/IL2RA/LILRB1	5
BP	GO:0030856	regulation of epithelial cell differentiation	4/110	151/17913	0.0140614	0.126985	0.1064	CTSL/HOXA7/SERPINE1/MIR181B1	4
BP	GO:1903707	negative regulation of hemopoiesis	4/110	152/17913	0.0143748	0.129318	0.108354	PF4/LAG3/LILRB1/HOXA7	4
BP	GO:0045582	positive regulation of T cell differentiation	3/110	83/17913	0.0145093	0.129738	0.108706	IL2RA/VNN1/LILRB2	3
BP	GO:0061082	myeloid leukocyte cytokine production	2/110	30/17913	0.014532	0.129738	0.108706	HMOX1/LILRB1	2
BP	GO:0050729	positive regulation of inflammatory response	4/110	153/17913	0.0146926	0.130549	0.109386	TGM2/C1QA/SERPINE1/MIR181B1	4
BP	GO:0030217	T cell differentiation	5/110	234/17913	0.0147341	0.130549	0.109386	IL2RA/LAG3/VNN1/NKX2-3/LILRB2	5
BP	GO:0071621	granulocyte chemotaxis	3/110	84/17913	0.0149807	0.13174	0.110384	C5AR1/THBS1/CSF1	3
BP	GO:0090559	regulation of membrane permeability	3/110	84/17913	0.0149807	0.13174	0.110384	GZMB/LAPTM4B/CHCHD10	3
BP	GO:0030098	lymphocyte differentiation	6/110	325/17913	0.0151188	0.132459	0.110986	IL2RA/LAG3/ITM2A/VNN1/NKX2-3/LILRB2	6
BP	GO:1903978	regulation of microglial cell activation	2/110	31/17913	0.0154725	0.135054	0.113161	C5AR1/C1QA	2
BP	GO:0001906	cell killing	4/110	156/17913	0.0156725	0.136293	0.114198	GZMB/PF4/LAG3/LILRB1	4
BP	GO:0050673	epithelial cell proliferation	7/110	425/17913	0.0158731	0.137528	0.115233	C5AR1/THBS1/TBX1/ITGB3/HMOX1/HGF/TACSTD2	7
BP	GO:0034446	substrate adhesion-dependent cell spreading	3/110	86/17913	0.0159494	0.137681	0.115361	ITGB3/DOCK1/TACSTD2	3
BP	GO:0002285	lymphocyte activation involved in immune response	4/110	158/17913	0.0163481	0.138156	0.115759	CD40/LILRB1/ITM2A/NKX2-3	4
BP	GO:0046685	response to arsenic-containing substance	2/110	32/17913	0.0164386	0.138156	0.115759	CDKN1A/HMOX1	2
BP	GO:0046949	fatty-acyl-CoA biosynthetic process	2/110	32/17913	0.0164386	0.138156	0.115759	ELOVL7/SCD	2
BP	GO:1901099	negative regulation of signal transduction in absence of ligand	2/110	32/17913	0.0164386	0.138156	0.115759	PF4/COL2A1	2
BP	GO:2001240	negative regulation of extrinsic apoptotic signaling pathway in absence of ligand	2/110	32/17913	0.0164386	0.138156	0.115759	PF4/COL2A1	2
BP	GO:0060021	roof of mouth development	3/110	87/17913	0.0164466	0.138156	0.115759	COL2A1/TBX1/PRDM16	3
BP	GO:1903035	negative regulation of response to wounding	3/110	87/17913	0.0164466	0.138156	0.115759	CDKN1A/THBS1/SERPINE1	3
BP	GO:0048872	homeostasis of number of cells	5/110	241/17913	0.016534	0.138156	0.115759	HOXB6/HMOX1/IL2RA/NKX2-3/CSF1	5
BP	GO:0097237	cellular response to toxic substance	5/110	241/17913	0.016534	0.138156	0.115759	HMOX1/MPO/HGF/LPO/CLIC2	5
BP	GO:0048015	phosphatidylinositol-mediated signaling	4/110	160/17913	0.0170418	0.141894	0.118892	HGF/PEAR1/EPOR/LTK	4
BP	GO:0046651	lymphocyte proliferation	5/110	244/17913	0.0173483	0.142596	0.11948	CDKN1A/CD40/IL2RA/LILRB1/LILRB2	5
BP	GO:0010039	response to iron ion	2/110	33/17913	0.0174298	0.142596	0.11948	C1QA/HMOX1	2
BP	GO:0030947	regulation of vascular endothelial growth factor receptor signaling pathway	2/110	33/17913	0.0174298	0.142596	0.11948	ITGB3/MYOF	2
BP	GO:0043032	positive regulation of macrophage activation	2/110	33/17913	0.0174298	0.142596	0.11948	THBS1/C1QA	2
BP	GO:0097242	amyloid-beta clearance	2/110	33/17913	0.0174298	0.142596	0.11948	C5AR1/MSR1	2
BP	GO:0050730	regulation of peptidyl-tyrosine phosphorylation	5/110	245/17913	0.0176255	0.143697	0.120403	CD40/ITGB3/NEURL1/HGF/ENPP2	5
BP	GO:0048017	inositol lipid-mediated signaling	4/110	163/17913	0.0181164	0.147188	0.123328	HGF/PEAR1/EPOR/LTK	4
BP	GO:0007435	salivary gland morphogenesis	2/110	34/17913	0.0184458	0.148123	0.124111	TGM2/HGF	2
BP	GO:0018149	peptide cross-linking	2/110	34/17913	0.0184458	0.148123	0.124111	TGM2/THBS1	2
BP	GO:1901030	positive regulation of mitochondrial outer membrane permeabilization involved in apoptotic signaling pathway	2/110	34/17913	0.0184458	0.148123	0.124111	GZMB/CHCHD10	2
BP	GO:0045619	regulation of lymphocyte differentiation	4/110	164/17913	0.0184838	0.148123	0.124111	IL2RA/LAG3/VNN1/LILRB2	4
BP	GO:0002697	regulation of immune effector process	7/110	441/17913	0.0190333	0.150706	0.126275	C5AR1/C1QA/CD40/HMOX1/IL2RA/LAG3/LILRB1	7
BP	GO:0045637	regulation of myeloid cell differentiation	5/110	250/17913	0.0190559	0.150706	0.126275	PF4/THBS1/LILRB1/HOXA7/CSF1	5
BP	GO:2000027	regulation of animal organ morphogenesis	5/110	250/17913	0.0190559	0.150706	0.126275	TBX1/HGF/TACSTD2/HOXB7/CSF1	5
BP	GO:0045638	negative regulation of myeloid cell differentiation	3/110	92/17913	0.0190629	0.150706	0.126275	PF4/LILRB1/HOXA7	3
BP	GO:0032102	negative regulation of response to external stimulus	6/110	343/17913	0.0191878	0.151184	0.126676	CDKN1A/THBS1/HGF/IL2RA/SERPINE1/MIR181B1	6
BP	GO:0001893	maternal placenta development	2/110	35/17913	0.0194863	0.151478	0.126922	LDOC1/EPOR	2
BP	GO:0002701	negative regulation of production of molecular mediator of immune response	2/110	35/17913	0.0194863	0.151478	0.126922	HMOX1/LILRB1	2
BP	GO:0030224	monocyte differentiation	2/110	35/17913	0.0194863	0.151478	0.126922	HOXA7/CSF1	2
BP	GO:1903131	mononuclear cell differentiation	2/110	35/17913	0.0194863	0.151478	0.126922	HOXA7/CSF1	2
BP	GO:0045621	positive regulation of lymphocyte differentiation	3/110	93/17913	0.0196122	0.151478	0.126922	IL2RA/VNN1/LILRB2	3
BP	GO:0048010	vascular endothelial growth factor receptor signaling pathway	3/110	93/17913	0.0196122	0.151478	0.126922	ITGB3/DOCK1/MYOF	3
BP	GO:0018108	peptidyl-tyrosine phosphorylation	6/110	346/17913	0.0199321	0.153445	0.12857	CD40/ITGB3/NEURL1/HGF/ENPP2/LTK	6
BP	GO:0022408	negative regulation of cell-cell adhesion	4/110	169/17913	0.0203902	0.156458	0.131095	IL2RA/LAG3/LILRB1/LILRB2	4
BP	GO:0010573	vascular endothelial growth factor production	2/110	36/17913	0.0205509	0.156667	0.13127	ADGRG1/C5AR1	2
BP	GO:0071634	regulation of transforming growth factor beta production	2/110	36/17913	0.0205509	0.156667	0.13127	THBS1/LAPTM4B	2
BP	GO:0018212	peptidyl-tyrosine modification	6/110	349/17913	0.0206959	0.157065	0.131603	CD40/ITGB3/NEURL1/HGF/ENPP2/LTK	6
BP	GO:0042472	inner ear morphogenesis	3/110	95/17913	0.0207369	0.157065	0.131603	COL2A1/MYO7A/TBX1	3
BP	GO:0006942	regulation of striated muscle contraction	3/110	96/17913	0.0213123	0.159777	0.133876	TNNT3/DSG2/CLIC2	3
BP	GO:0010660	regulation of muscle cell apoptotic process	3/110	96/17913	0.0213123	0.159777	0.133876	BAG3/HMOX1/LTK	3
BP	GO:0042116	macrophage activation	3/110	96/17913	0.0213123	0.159777	0.133876	C5AR1/THBS1/C1QA	3
BP	GO:0043123	positive regulation of I-kappaB kinase/NF-kappaB signaling	4/110	172/17913	0.0215902	0.159777	0.133876	TGM2/SECTM1/CD40/HMOX1	4
BP	GO:0048660	regulation of smooth muscle cell proliferation	4/110	172/17913	0.0215902	0.159777	0.133876	CDKN1A/TGM2/THBS1/HMOX1	4
BP	GO:0010955	negative regulation of protein processing	2/110	37/17913	0.0216393	0.159777	0.133876	THBS1/SERPINE1	2
BP	GO:0030574	collagen catabolic process	2/110	37/17913	0.0216393	0.159777	0.133876	CTSL/MMP7	2
BP	GO:1903318	negative regulation of protein maturation	2/110	37/17913	0.0216393	0.159777	0.133876	THBS1/SERPINE1	2
BP	GO:0001909	leukocyte mediated cytotoxicity	3/110	97/17913	0.0218964	0.160665	0.13462	GZMB/LAG3/LILRB1	3
BP	GO:0019886	antigen processing and presentation of exogenous peptide antigen via MHC class II	3/110	97/17913	0.0218964	0.160665	0.13462	CTSL/LAG3/HLA-DQB2	3
BP	GO:1903034	regulation of response to wounding	4/110	173/17913	0.0219996	0.160919	0.134833	SYTL4/CDKN1A/THBS1/SERPINE1	4
BP	GO:0050769	positive regulation of neurogenesis	7/110	455/17913	0.0221416	0.161455	0.135281	SERPINI1/C1QA/NEURL1/HGF/SOCS2/CSF1/LTK	7
BP	GO:0048659	smooth muscle cell proliferation	4/110	174/17913	0.0224137	0.162933	0.13652	CDKN1A/TGM2/THBS1/HMOX1	4
BP	GO:0007431	salivary gland development	2/110	38/17913	0.0227512	0.164368	0.137723	TGM2/HGF	2
BP	GO:0071604	transforming growth factor beta production	2/110	38/17913	0.0227512	0.164368	0.137723	THBS1/LAPTM4B	2
BP	GO:0010821	regulation of mitochondrion organization	4/110	175/17913	0.0228326	0.164451	0.137792	GZMB/BAG3/HGF/CHCHD10	4
BP	GO:0098869	cellular oxidant detoxification	3/110	99/17913	0.0230908	0.165297	0.138501	MPO/LPO/CLIC2	3
BP	GO:1902106	negative regulation of leukocyte differentiation	3/110	99/17913	0.0230908	0.165297	0.138501	LAG3/LILRB1/HOXA7	3
BP	GO:0042692	muscle cell differentiation	6/110	359/17913	0.0233855	0.166897	0.139842	EHD2/CXCL10/TBX1/ADGRB1/SORT1/MYOF	6
BP	GO:0002495	antigen processing and presentation of peptide antigen via MHC class II	3/110	100/17913	0.0237011	0.167918	0.140697	CTSL/LAG3/HLA-DQB2	3
BP	GO:0010657	muscle cell apoptotic process	3/110	100/17913	0.0237011	0.167918	0.140697	BAG3/HMOX1/LTK	3
BP	GO:0030890	positive regulation of B cell proliferation	2/110	39/17913	0.0238862	0.167918	0.140697	CDKN1A/CD40	2
BP	GO:0042269	regulation of natural killer cell mediated cytotoxicity	2/110	39/17913	0.0238862	0.167918	0.140697	LAG3/LILRB1	2
BP	GO:0045616	regulation of keratinocyte differentiation	2/110	39/17913	0.0238862	0.167918	0.140697	CTSL/HOXA7	2
BP	GO:0071356	cellular response to tumor necrosis factor	5/110	266/17913	0.024141	0.169203	0.141774	ST18/THBS1/CD40/CCDC3/MIR181B1	5
BP	GO:0048661	positive regulation of smooth muscle cell proliferation	3/110	101/17913	0.0243201	0.169951	0.142401	TGM2/THBS1/HMOX1	3
BP	GO:0007219	Notch signaling pathway	4/110	179/17913	0.0245558	0.171089	0.143354	NEURL1/IL2RA/DTX3/PTP4A3	4
BP	GO:0097006	regulation of plasma lipoprotein particle levels	3/110	102/17913	0.0249478	0.172881	0.144855	HMOX1/MPO/MSR1	3
BP	GO:0042036	negative regulation of cytokine biosynthetic process	2/110	40/17913	0.025044	0.172881	0.144855	LAG3/LILRB1	2
BP	GO:0006875	cellular metal ion homeostasis	7/110	467/17913	0.0250735	0.172881	0.144855	MCOLN2/TGM2/CXCL10/CD40/HMOX1/CCL23/CLIC2	7
BP	GO:0010256	endomembrane system organization	6/110	365/17913	0.0251075	0.172881	0.144855	SYTL4/EHD2/CAVIN2/LAPTM4B/EPB41L3/MYOF	6
BP	GO:1905330	regulation of morphogenesis of an epithelium	4/110	181/17913	0.0254463	0.174627	0.146319	CXCL10/HGF/TACSTD2/HOXB7	4
BP	GO:0006606	protein import into nucleus	3/110	103/17913	0.0255842	0.174627	0.146319	CDKN1A/BAG3/SIX3	3
BP	GO:0071887	leukocyte apoptotic process	3/110	103/17913	0.0255842	0.174627	0.146319	CTSL/IL2RA/LILRB1	3
BP	GO:0043901	negative regulation of multi-organism process	4/110	182/17913	0.0258987	0.176261	0.147688	IFITM3/MPO/IL2RA/MIR181B1	4
BP	GO:0035337	fatty-acyl-CoA metabolic process	2/110	41/17913	0.0262244	0.177449	0.148683	ELOVL7/SCD	2
BP	GO:1904706	negative regulation of vascular smooth muscle cell proliferation	2/110	41/17913	0.0262244	0.177449	0.148683	CDKN1A/HMOX1	2
BP	GO:0050678	regulation of epithelial cell proliferation	6/110	369/17913	0.0263015	0.177459	0.148692	C5AR1/THBS1/TBX1/ITGB3/HMOX1/TACSTD2	6
BP	GO:0002703	regulation of leukocyte mediated immunity	4/110	185/17913	0.027285	0.18295	0.153293	CD40/HMOX1/LAG3/LILRB1	4
BP	GO:0051147	regulation of muscle cell differentiation	4/110	185/17913	0.027285	0.18295	0.153293	EHD2/CXCL10/TBX1/ADGRB1	4
BP	GO:0002715	regulation of natural killer cell mediated immunity	2/110	42/17913	0.027427	0.18295	0.153293	LAG3/LILRB1	2
BP	GO:0017001	antibiotic catabolic process	2/110	42/17913	0.027427	0.18295	0.153293	MPO/LPO	2
BP	GO:0002065	columnar/cuboidal epithelial cell differentiation	3/110	106/17913	0.0275457	0.183222	0.15352	CDKN1A/MYO7A/SERPINE1	3
BP	GO:0090287	regulation of cellular response to growth factor stimulus	5/110	276/17913	0.0277256	0.183897	0.154086	THBS1/ITGB3/PRDM16/PTP4A3/MYOF	5
BP	GO:0006874	cellular calcium ion homeostasis	6/110	375/17913	0.0281626	0.184818	0.154857	MCOLN2/TGM2/CXCL10/CD40/CCL23/CLIC2	6
BP	GO:1904659	glucose transmembrane transport	3/110	107/17913	0.0282168	0.184818	0.154857	PPBP/RTN2/SORT1	3
BP	GO:1990748	cellular detoxification	3/110	107/17913	0.0282168	0.184818	0.154857	MPO/LPO/CLIC2	3
BP	GO:0001501	skeletal system development	7/110	479/17913	0.0282627	0.184818	0.154857	COL2A1/TBX1/HOXB6/HOXB5/LILRB1/HOXA7/HOXB7	7
BP	GO:0050727	regulation of inflammatory response	7/110	479/17913	0.0282627	0.184818	0.154857	TGM2/C5AR1/C1QA/HGF/IL2RA/SERPINE1/MIR181B1	7
BP	GO:0060627	regulation of vesicle-mediated transport	7/110	480/17913	0.0285404	0.184818	0.154857	SYTL4/EHD2/ITGB3/HMOX1/LILRB1/SERPINE1/MIR181B1	7
BP	GO:0010883	regulation of lipid storage	2/110	43/17913	0.0286514	0.184818	0.154857	ITGB3/MSR1	2
BP	GO:0097028	dendritic cell differentiation	2/110	43/17913	0.0286514	0.184818	0.154857	LILRB1/LILRB2	2
BP	GO:1901028	regulation of mitochondrial outer membrane permeabilization involved in apoptotic signaling pathway	2/110	43/17913	0.0286514	0.184818	0.154857	GZMB/CHCHD10	2
BP	GO:2001239	regulation of extrinsic apoptotic signaling pathway in absence of ligand	2/110	43/17913	0.0286514	0.184818	0.154857	PF4/COL2A1	2
BP	GO:0051205	protein insertion into membrane	2/110	44/17913	0.0298975	0.192181	0.161027	GZMB/MAL	2
BP	GO:0043312	neutrophil degranulation	7/110	485/17913	0.0299566	0.192181	0.161027	HK3/PPBP/C5AR1/MPO/VNN1/LILRB2/MS4A3	7
BP	GO:0002440	production of molecular mediator of immune response	4/110	191/17913	0.0301891	0.193144	0.161834	CD40/HMOX1/LILRB1/ITM2A	4
BP	GO:0034612	response to tumor necrosis factor	5/110	284/17913	0.0308254	0.196049	0.164268	ST18/THBS1/CD40/CCDC3/MIR181B1	5
BP	GO:0002283	neutrophil activation involved in immune response	7/110	488/17913	0.0308289	0.196049	0.164268	HK3/PPBP/C5AR1/MPO/VNN1/LILRB2/MS4A3	7
BP	GO:0021782	glial cell development	3/110	111/17913	0.0309882	0.196049	0.164268	C5AR1/C1QA/MIR181B1	3
BP	GO:0051149	positive regulation of muscle cell differentiation	3/110	111/17913	0.0309882	0.196049	0.164268	EHD2/TBX1/ADGRB1	3
BP	GO:0032570	response to progesterone	2/110	45/17913	0.0311648	0.196049	0.164268	THBS1/DSG2	2
BP	GO:0007565	female pregnancy	4/110	193/17913	0.0311962	0.196049	0.164268	MMP7/LDOC1/DSG2/EPOR	4
BP	GO:0042063	gliogenesis	5/110	285/17913	0.0312276	0.196049	0.164268	ADGRG1/C5AR1/C1QA/MIR181B1/CSF1	5
BP	GO:0008645	hexose transmembrane transport	3/110	112/17913	0.0317027	0.196434	0.16459	PPBP/RTN2/SORT1	3
BP	GO:0051209	release of sequestered calcium ion into cytosol	3/110	112/17913	0.0317027	0.196434	0.16459	MCOLN2/CXCL10/CLIC2	3
BP	GO:0051283	negative regulation of sequestering of calcium ion	3/110	112/17913	0.0317027	0.196434	0.16459	MCOLN2/CXCL10/CLIC2	3
BP	GO:0031099	regeneration	4/110	194/17913	0.0317072	0.196434	0.16459	CDKN1A/C5AR1/HMOX1/HGF	4
BP	GO:2000377	regulation of reactive oxygen species metabolic process	4/110	194/17913	0.0317072	0.196434	0.16459	CDKN1A/THBS1/MIR181B1/ADGRB1	4
BP	GO:0098754	detoxification	3/110	113/17913	0.0324258	0.198145	0.166024	MPO/LPO/CLIC2	3
BP	GO:0031638	zymogen activation	2/110	46/17913	0.032453	0.198145	0.166024	THBS1/SERPINE1	2
BP	GO:0032369	negative regulation of lipid transport	2/110	46/17913	0.032453	0.198145	0.166024	THBS1/ITGB3	2
BP	GO:0090199	regulation of release of cytochrome c from mitochondria	2/110	46/17913	0.032453	0.198145	0.166024	HGF/CHCHD10	2
BP	GO:1904036	negative regulation of epithelial cell apoptotic process	2/110	46/17913	0.032453	0.198145	0.166024	HMOX1/SERPINE1	2
BP	GO:0055074	calcium ion homeostasis	6/110	388/17913	0.0324897	0.198145	0.166024	MCOLN2/TGM2/CXCL10/CD40/CCL23/CLIC2	6
BP	GO:0015749	monosaccharide transmembrane transport	3/110	114/17913	0.0331574	0.201172	0.16856	PPBP/RTN2/SORT1	3
BP	GO:0051282	regulation of sequestering of calcium ion	3/110	114/17913	0.0331574	0.201172	0.16856	MCOLN2/CXCL10/CLIC2	3
BP	GO:0002832	negative regulation of response to biotic stimulus	2/110	47/17913	0.033762	0.202046	0.169292	IL2RA/MIR181B1	2
BP	GO:0042743	hydrogen peroxide metabolic process	2/110	47/17913	0.033762	0.202046	0.169292	MPO/LPO	2
BP	GO:1900744	regulation of p38MAPK cascade	2/110	47/17913	0.033762	0.202046	0.169292	HGF/MIR181B1	2
BP	GO:0002699	positive regulation of immune effector process	4/110	198/17913	0.0338002	0.202046	0.169292	CD40/HMOX1/LAG3/LILRB1	4
BP	GO:0050870	positive regulation of T cell activation	4/110	198/17913	0.0338002	0.202046	0.169292	IL2RA/LILRB1/VNN1/LILRB2	4
BP	GO:0042471	ear morphogenesis	3/110	115/17913	0.0338977	0.202046	0.169292	COL2A1/MYO7A/TBX1	3
BP	GO:0072503	cellular divalent inorganic cation homeostasis	6/110	392/17913	0.0339037	0.202046	0.169292	MCOLN2/TGM2/CXCL10/CD40/CCL23/CLIC2	6
BP	GO:0002446	neutrophil mediated immunity	7/110	499/17913	0.0341736	0.202363	0.169558	HK3/PPBP/C5AR1/MPO/VNN1/LILRB2/MS4A3	7
BP	GO:0042119	neutrophil activation	7/110	499/17913	0.0341736	0.202363	0.169558	HK3/PPBP/C5AR1/MPO/VNN1/LILRB2/MS4A3	7
BP	GO:0002064	epithelial cell development	4/110	199/17913	0.0343359	0.202363	0.169558	CDKN1A/MYO7A/ST14/SIX3	4
BP	GO:0050679	positive regulation of epithelial cell proliferation	4/110	199/17913	0.0343359	0.202363	0.169558	C5AR1/TBX1/ITGB3/HMOX1	4
BP	GO:0002449	lymphocyte mediated immunity	5/110	293/17913	0.0345644	0.202363	0.169558	GZMB/C1QA/CD40/LAG3/LILRB1	5
BP	GO:0002698	negative regulation of immune effector process	3/110	116/17913	0.0346465	0.202363	0.169558	HMOX1/IL2RA/LILRB1	3
BP	GO:0010633	negative regulation of epithelial cell migration	3/110	116/17913	0.0346465	0.202363	0.169558	THBS1/TACSTD2/ADGRB1	3
BP	GO:0034219	carbohydrate transmembrane transport	3/110	116/17913	0.0346465	0.202363	0.169558	PPBP/RTN2/SORT1	3
BP	GO:0002686	negative regulation of leukocyte migration	2/110	48/17913	0.0350913	0.202443	0.169625	HMOX1/HOXA7	2
BP	GO:0002704	negative regulation of leukocyte mediated immunity	2/110	48/17913	0.0350913	0.202443	0.169625	HMOX1/LILRB1	2
BP	GO:0002762	negative regulation of myeloid leukocyte differentiation	2/110	48/17913	0.0350913	0.202443	0.169625	LILRB1/HOXA7	2
BP	GO:0032653	regulation of interleukin-10 production	2/110	48/17913	0.0350913	0.202443	0.169625	HGF/LILRB1	2
BP	GO:1903587	regulation of blood vessel endothelial cell proliferation involved in sprouting angiogenesis	2/110	48/17913	0.0350913	0.202443	0.169625	THBS1/HMOX1	2
BP	GO:0051208	sequestering of calcium ion	3/110	117/17913	0.0354039	0.202913	0.170019	MCOLN2/CXCL10/CLIC2	3
BP	GO:0016485	protein processing	5/110	295/17913	0.0354319	0.202913	0.170019	C5AR1/THBS1/C1QA/LDLRAD3/SERPINE1	5
BP	GO:1903037	regulation of leukocyte cell-cell adhesion	5/110	295/17913	0.0354319	0.202913	0.170019	IL2RA/LAG3/LILRB1/VNN1/LILRB2	5
BP	GO:0007595	lactation	2/110	49/17913	0.0364407	0.206175	0.172752	NEURL1/SOCS2	2
BP	GO:0030195	negative regulation of blood coagulation	2/110	49/17913	0.0364407	0.206175	0.172752	THBS1/SERPINE1	2
BP	GO:0035272	exocrine system development	2/110	49/17913	0.0364407	0.206175	0.172752	TGM2/HGF	2
BP	GO:0060563	neuroepithelial cell differentiation	2/110	49/17913	0.0364407	0.206175	0.172752	MYO7A/SERPINE1	2
BP	GO:2001238	positive regulation of extrinsic apoptotic signaling pathway	2/110	49/17913	0.0364407	0.206175	0.172752	THBS1/MAL	2
BP	GO:0008637	apoptotic mitochondrial changes	3/110	119/17913	0.0369443	0.208522	0.174719	GZMB/HGF/CHCHD10	3
BP	GO:0001774	microglial cell activation	2/110	50/17913	0.0378099	0.211375	0.177109	C5AR1/C1QA	2
BP	GO:0002269	leukocyte activation involved in inflammatory response	2/110	50/17913	0.0378099	0.211375	0.177109	C5AR1/C1QA	2
BP	GO:0008347	glial cell migration	2/110	50/17913	0.0378099	0.211375	0.177109	ADGRG1/CSF1	2
BP	GO:1900047	negative regulation of hemostasis	2/110	50/17913	0.0378099	0.211375	0.177109	THBS1/SERPINE1	2
BP	GO:0006898	receptor-mediated endocytosis	5/110	301/17913	0.0381152	0.212576	0.178115	ITGB3/LDLRAD3/LILRB1/SERPINE1/MSR1	5
BP	GO:0032613	interleukin-10 production	2/110	51/17913	0.0391985	0.217224	0.18201	HGF/LILRB1	2
BP	GO:1900024	regulation of substrate adhesion-dependent cell spreading	2/110	51/17913	0.0391985	0.217224	0.18201	DOCK1/TACSTD2	2
BP	GO:0042552	myelination	3/110	122/17913	0.0393186	0.217224	0.18201	MAL/HGF/EPB41L3	3
BP	GO:1903409	reactive oxygen species biosynthetic process	3/110	122/17913	0.0393186	0.217224	0.18201	MPO/MIR181B1/ADGRB1	3
BP	GO:0007601	visual perception	4/110	209/17913	0.0399643	0.220273	0.184565	COL2A1/MYO7A/TACSTD2/SIX3	4
BP	GO:0097345	mitochondrial outer membrane permeabilization	2/110	52/17913	0.0406064	0.223288	0.187091	GZMB/CHCHD10	2
BP	GO:0050863	regulation of T cell activation	5/110	307/17913	0.0409202	0.224093	0.187765	IL2RA/LAG3/LILRB1/VNN1/LILRB2	5
BP	GO:0003158	endothelium development	3/110	124/17913	0.0409437	0.224093	0.187765	CXCL10/HOXB5/MIR181B1	3
BP	GO:0072507	divalent inorganic cation homeostasis	6/110	412/17913	0.041572	0.226826	0.190056	MCOLN2/TGM2/CXCL10/CD40/CCL23/CLIC2	6
BP	GO:0051170	import into nucleus	3/110	125/17913	0.0417688	0.226826	0.190056	CDKN1A/BAG3/SIX3	3
BP	GO:0035384	thioester biosynthetic process	2/110	53/17913	0.0420332	0.226826	0.190056	ELOVL7/SCD	2
BP	GO:0038066	p38MAPK cascade	2/110	53/17913	0.0420332	0.226826	0.190056	HGF/MIR181B1	2
BP	GO:0050819	negative regulation of coagulation	2/110	53/17913	0.0420332	0.226826	0.190056	THBS1/SERPINE1	2
BP	GO:0071616	acyl-CoA biosynthetic process	2/110	53/17913	0.0420332	0.226826	0.190056	ELOVL7/SCD	2
BP	GO:0050953	sensory perception of light stimulus	4/110	213/17913	0.0423547	0.226826	0.190056	COL2A1/MYO7A/TACSTD2/SIX3	4
BP	GO:0071214	cellular response to abiotic stimulus	5/110	310/17913	0.0423687	0.226826	0.190056	CDKN1A/BAG3/CD40/MMP7/HIST3H2A	5
BP	GO:0104004	cellular response to environmental stimulus	5/110	310/17913	0.0423687	0.226826	0.190056	CDKN1A/BAG3/CD40/MMP7/HIST3H2A	5
BP	GO:0007272	ensheathment of neurons	3/110	126/17913	0.0426024	0.226826	0.190056	MAL/HGF/EPB41L3	3
BP	GO:0008366	axon ensheathment	3/110	126/17913	0.0426024	0.226826	0.190056	MAL/HGF/EPB41L3	3
BP	GO:0097553	calcium ion transmembrane import into cytosol	3/110	126/17913	0.0426024	0.226826	0.190056	MCOLN2/CXCL10/CLIC2	3
BP	GO:1903039	positive regulation of leukocyte cell-cell adhesion	4/110	214/17913	0.0429647	0.228238	0.191239	IL2RA/LILRB1/VNN1/LILRB2	4
BP	GO:0002043	blood vessel endothelial cell proliferation involved in sprouting angiogenesis	2/110	54/17913	0.0434786	0.228897	0.19179	THBS1/HMOX1	2
BP	GO:0002763	positive regulation of myeloid leukocyte differentiation	2/110	54/17913	0.0434786	0.228897	0.19179	PF4/CSF1	2
BP	GO:0006636	unsaturated fatty acid biosynthetic process	2/110	54/17913	0.0434786	0.228897	0.19179	ELOVL7/SCD	2
BP	GO:0010823	negative regulation of mitochondrion organization	2/110	54/17913	0.0434786	0.228897	0.19179	BAG3/HGF	2
BP	GO:0042113	B cell activation	4/110	215/17913	0.0435797	0.228915	0.191806	CDKN1A/CD40/ITM2A/NKX2-3	4
BP	GO:0060562	epithelial tube morphogenesis	5/110	313/17913	0.0438479	0.22981	0.192556	CXCL10/ST14/TACSTD2/HOXB7/CSF1	5
BP	GO:0007498	mesoderm development	3/110	128/17913	0.0442944	0.231633	0.194083	SECTM1/TBX1/ITGB3	3
BP	GO:0002066	columnar/cuboidal epithelial cell development	2/110	55/17913	0.0449425	0.232947	0.195184	CDKN1A/MYO7A	2
BP	GO:0010332	response to gamma radiation	2/110	55/17913	0.0449425	0.232947	0.195184	CDKN1A/CXCL10	2
BP	GO:0019320	hexose catabolic process	2/110	55/17913	0.0449425	0.232947	0.195184	HK3/ALDH1A1	2
BP	GO:0032722	positive regulation of chemokine production	2/110	55/17913	0.0449425	0.232947	0.195184	MCOLN2/HMOX1	2
BP	GO:0008037	cell recognition	3/110	129/17913	0.0451529	0.233522	0.195666	TEX101/PEAR1/ADGRB1	3
BP	GO:0051056	regulation of small GTPase mediated signal transduction	5/110	316/17913	0.045358	0.234051	0.196109	ADGRG1/ARHGAP22/SRGAP3/EPOR/CSF1	5
BP	GO:0050807	regulation of synapse organization	4/110	218/17913	0.0454545	0.234051	0.196109	ARHGAP22/NEURL1/ADGRB1/LILRB2	4
BP	GO:0010721	negative regulation of cell development	5/110	317/17913	0.0458682	0.235664	0.197461	ADGRG1/LILRB1/MIR181B1/TACSTD2/SIX3	5
BP	GO:0016999	antibiotic metabolic process	3/110	130/17913	0.0460197	0.235926	0.197681	MPO/ALDH1A1/LPO	3
BP	GO:0007568	aging	5/110	318/17913	0.0463818	0.236966	0.198552	CDKN1A/C1QA/MMP7/MPO/SERPINE1	5
BP	GO:1903202	negative regulation of oxidative stress-induced cell death	2/110	56/17913	0.0464244	0.236966	0.198552	HGF/VNN1	2
BP	GO:0007033	vacuole organization	3/110	131/17913	0.0468947	0.237889	0.199325	MYO7A/BAG3/LAPTM4B	3
BP	GO:0045598	regulation of fat cell differentiation	3/110	131/17913	0.0468947	0.237889	0.199325	CCDC3/PRDM16/SORT1	3
BP	GO:0071496	cellular response to external stimulus	5/110	320/17913	0.0474195	0.237889	0.199325	CDKN1A/BAG3/CD40/MMP7/HMOX1	5
BP	GO:0030048	actin filament-based movement	3/110	132/17913	0.047778	0.237889	0.199325	TNNT3/MYO7A/DSG2	3
BP	GO:0001836	release of cytochrome c from mitochondria	2/110	57/17913	0.0479241	0.237889	0.199325	HGF/CHCHD10	2
BP	GO:0007040	lysosome organization	2/110	57/17913	0.0479241	0.237889	0.199325	MYO7A/LAPTM4B	2
BP	GO:0030888	regulation of B cell proliferation	2/110	57/17913	0.0479241	0.237889	0.199325	CDKN1A/CD40	2
BP	GO:0045604	regulation of epidermal cell differentiation	2/110	57/17913	0.0479241	0.237889	0.199325	CTSL/HOXA7	2
BP	GO:0045824	negative regulation of innate immune response	2/110	57/17913	0.0479241	0.237889	0.199325	LILRB1/MIR181B1	2
BP	GO:0080171	lytic vacuole organization	2/110	57/17913	0.0479241	0.237889	0.199325	MYO7A/LAPTM4B	2
BP	GO:0090183	regulation of kidney development	2/110	57/17913	0.0479241	0.237889	0.199325	TACSTD2/HOXB7	2
BP	GO:1900408	negative regulation of cellular response to oxidative stress	2/110	57/17913	0.0479241	0.237889	0.199325	HGF/VNN1	2
BP	GO:1903428	positive regulation of reactive oxygen species biosynthetic process	2/110	57/17913	0.0479241	0.237889	0.199325	MIR181B1/ADGRB1	2
BP	GO:0050803	regulation of synapse structure or activity	4/110	222/17913	0.0480236	0.237889	0.199325	ARHGAP22/NEURL1/ADGRB1/LILRB2	4
BP	GO:0034504	protein localization to nucleus	4/110	223/17913	0.0486783	0.240625	0.201617	CDKN1A/BAG3/CHCHD10/SIX3	4
BP	GO:0009615	response to virus	5/110	323/17913	0.0490017	0.241715	0.20253	CXCL10/CD40/IFITM3/IL2RA/LILRB1	5
BP	GO:0043122	regulation of I-kappaB kinase/NF-kappaB signaling	4/110	224/17913	0.0493379	0.242356	0.203068	TGM2/SECTM1/CD40/HMOX1	4
BP	GO:0070527	platelet aggregation	2/110	58/17913	0.0494414	0.242356	0.203068	ITGB3/PEAR1	2
BP	GO:1902110	positive regulation of mitochondrial membrane permeability involved in apoptotic process	2/110	58/17913	0.0494414	0.242356	0.203068	GZMB/CHCHD10	2
CC	GO:0031091	platelet alpha granule	8/112	91/18678	7.3e-08	1.66e-05	1.54e-05	SYTL4/PPBP/PF4/VWF/THBS1/ITGB3/HGF/SERPINE1	8
CC	GO:0031093	platelet alpha granule lumen	6/112	67/18678	3.01e-06	0.000343202	0.0003169	PPBP/PF4/VWF/THBS1/HGF/SERPINE1	6
CC	GO:0034774	secretory granule lumen	10/112	321/18678	2.35e-05	0.00138771	0.00128136	HK3/PPBP/PF4/VWF/SERPINI1/THBS1/MPO/HGF/LGALS3BP/SERPINE1	10
CC	GO:0031012	extracellular matrix	12/112	468/18678	2.43e-05	0.00138771	0.00128136	TGM2/PF4/VWF/THBS1/COL2A1/CTSL/C1QA/MMP7/CD248/LGALS3BP/SERPINE1/FBLN2	12
CC	GO:0060205	cytoplasmic vesicle lumen	10/112	338/18678	3.64e-05	0.00141979	0.00131098	HK3/PPBP/PF4/VWF/SERPINI1/THBS1/MPO/HGF/LGALS3BP/SERPINE1	10
CC	GO:0031983	vesicle lumen	10/112	339/18678	3.74e-05	0.00141979	0.00131098	HK3/PPBP/PF4/VWF/SERPINI1/THBS1/MPO/HGF/LGALS3BP/SERPINE1	10
CC	GO:0062023	collagen-containing extracellular matrix	10/112	399/18678	0.000144288	0.00469965	0.00433948	TGM2/PF4/VWF/THBS1/COL2A1/CTSL/C1QA/LGALS3BP/SERPINE1/FBLN2	10
CC	GO:0044853	plasma membrane raft	5/112	106/18678	0.000443821	0.0126489	0.0116795	EHD2/HMOX1/MAL/CAVIN2/MYOF	5
CC	GO:0009897	external side of plasma membrane	6/112	199/18678	0.00127318	0.0296991	0.0274229	THBS1/CXCL10/CD40/IL2RA/LAG3/LILRB1	6
CC	GO:0005901	caveola	4/112	79/18678	0.00130259	0.0296991	0.0274229	EHD2/HMOX1/CAVIN2/MYOF	4
CC	GO:0045121	membrane raft	7/112	309/18678	0.00261285	0.0505446	0.0466709	TEX101/ADGRG1/EHD2/HMOX1/MAL/CAVIN2/MYOF	7
CC	GO:0098857	membrane microdomain	7/112	310/18678	0.00266024	0.0505446	0.0466709	TEX101/ADGRG1/EHD2/HMOX1/MAL/CAVIN2/MYOF	7
CC	GO:0098589	membrane region	7/112	321/18678	0.00322633	0.0565849	0.0522483	TEX101/ADGRG1/EHD2/HMOX1/MAL/CAVIN2/MYOF	7
CC	GO:0031092	platelet alpha granule membrane	2/112	17/18678	0.00456977	0.074422	0.0687183	SYTL4/ITGB3	2
CC	GO:0098552	side of membrane	7/112	359/18678	0.00591197	0.089862	0.0829751	THBS1/CXCL10/CD40/IL2RA/LAG3/HLA-DQB2/LILRB1	7
CC	GO:0016323	basolateral plasma membrane	5/112	201/18678	0.00727807	0.103713	0.0957641	C5AR1/ST14/SLC29A2/TACSTD2/LPO	5
CC	GO:0030667	secretory granule membrane	6/112	293/18678	0.00846955	0.113592	0.104886	SYTL4/C5AR1/ITGB3/VNN1/LILRB2/MS4A3	6
CC	GO:0001891	phagocytic cup	2/112	27/18678	0.011343	0.143678	0.132667	PEAR1/ADGRB1	2
CC	GO:0005581	collagen trimer	3/112	86/18678	0.0149832	0.179799	0.166019	COL2A1/C1QA/MSR1	3
CC	GO:0005765	lysosomal membrane	6/112	344/18678	0.017532	0.190347	0.175759	MYO7A/IFITM3/HLA-DQB2/LAPTM4B/VNN1/SORT1	6
CC	GO:0098852	lytic vacuole membrane	6/112	344/18678	0.017532	0.190347	0.175759	MYO7A/IFITM3/HLA-DQB2/LAPTM4B/VNN1/SORT1	6
CC	GO:0005771	multivesicular body	2/112	41/18678	0.0250993	0.251479	0.232206	CTSL/LAPTM4B	2
CC	GO:0016235	aggresome	2/112	42/18678	0.0262526	0.251479	0.232206	BAG3/PRDM16	2
CC	GO:0031965	nuclear membrane	5/112	281/18678	0.0271571	0.251479	0.232206	SCRN1/SLC29A2/HOXA7/SORT1/MYOF	5
CC	GO:0005774	vacuolar membrane	6/112	382/18678	0.0275745	0.251479	0.232206	MYO7A/IFITM3/HLA-DQB2/LAPTM4B/VNN1/SORT1	6
CC	GO:0019898	extrinsic component of membrane	4/112	199/18678	0.0318976	0.279718	0.25828	SYTL4/EHD2/MAL/ST14	4
CC	GO:0031902	late endosome membrane	3/112	126/18678	0.040179	0.339289	0.313286	MCOLN2/IFITM3/LAPTM4B	3
CC	GO:0016328	lateral plasma membrane	2/112	58/18678	0.0473922	0.37684	0.347959	DSG2/TACSTD2	2
MF	GO:0008201	heparin binding	7/108	148/16969	4.45e-05	0.0105495	0.00908994	ADGRG1/PF4/THBS1/CXCL10/MMP7/MPO/CCL23	7
MF	GO:0042287	MHC protein binding	4/108	38/16969	9.7e-05	0.0114892	0.00989968	COL2A1/LAG3/LILRB1/LILRB2	4
MF	GO:0005539	glycosaminoglycan binding	7/108	199/16969	0.00028176	0.0207434	0.0178735	ADGRG1/PF4/THBS1/CXCL10/MMP7/MPO/CCL23	7
MF	GO:0005125	cytokine activity	6/108	154/16969	0.000452896	0.0207434	0.0178735	PF4/CXCL10/SECTM1/CCL23/VSTM1/CSF1	6
MF	GO:0001968	fibronectin binding	3/108	24/16969	0.000460377	0.0207434	0.0178735	THBS1/CTSL/ITGB3	3
MF	GO:1901681	sulfur compound binding	7/108	221/16969	0.00052944	0.0207434	0.0178735	ADGRG1/PF4/THBS1/CXCL10/MMP7/MPO/CCL23	7
MF	GO:0005518	collagen binding	4/108	61/16969	0.000612675	0.0207434	0.0178735	ADGRG1/VWF/THBS1/CTSL	4
MF	GO:0008009	chemokine activity	3/108	30/16969	0.000898221	0.0266098	0.0229283	PF4/CXCL10/CCL23	3
MF	GO:0001540	amyloid-beta binding	4/108	71/16969	0.00108655	0.0286124	0.0246538	C1QA/LDLRAD3/MSR1/LILRB2	4
MF	GO:0001786	phosphatidylserine binding	3/108	35/16969	0.00141496	0.0318465	0.0274405	THBS1/CAVIN2/ADGRB1	3
MF	GO:0043394	proteoglycan binding	3/108	36/16969	0.00153649	0.0318465	0.0274405	THBS1/COL2A1/CTSL	3
MF	GO:0004601	peroxidase activity	3/108	37/16969	0.00166437	0.0318465	0.0274405	MPO/LPO/CLIC2	3
MF	GO:0045236	CXCR chemokine receptor binding	2/108	10/16969	0.00174686	0.0318465	0.0274405	PF4/CXCL10	2
MF	GO:0016684	oxidoreductase activity, acting on peroxide as acceptor	3/108	40/16969	0.00208728	0.0353347	0.030446	MPO/LPO/CLIC2	3
MF	GO:0005126	cytokine receptor binding	6/108	210/16969	0.00224672	0.0354982	0.0305869	PF4/CXCL10/ITGB3/SOCS2/CCL23/CSF1	6
MF	GO:0050840	extracellular matrix binding	3/108	43/16969	0.00257143	0.0380893	0.0328196	ADGRG1/THBS1/ITGB3	3
MF	GO:0042379	chemokine receptor binding	3/108	47/16969	0.00331704	0.0462435	0.0398456	PF4/CXCL10/CCL23	3
MF	GO:0048018	receptor ligand activity	8/108	397/16969	0.00385277	0.0489475	0.0421755	PPBP/PF4/CXCL10/SECTM1/HGF/CCL23/VSTM1/CSF1	8
MF	GO:0030169	low-density lipoprotein particle binding	2/108	15/16969	0.00399222	0.0489475	0.0421755	THBS1/MSR1	2
MF	GO:0005044	scavenger receptor activity	3/108	51/16969	0.00418251	0.0489475	0.0421755	LGALS3BP/MSR1/ENPP2	3
MF	GO:0008157	protein phosphatase 1 binding	2/108	16/16969	0.00454365	0.0489475	0.0421755	LILRB1/LILRB2	2
MF	GO:0042288	MHC class I protein binding	2/108	16/16969	0.00454365	0.0489475	0.0421755	LILRB1/LILRB2	2
MF	GO:0030545	receptor regulator activity	8/108	425/16969	0.00577375	0.0594947	0.0512635	PPBP/PF4/CXCL10/SECTM1/HGF/CCL23/VSTM1/CSF1	8
MF	GO:0019838	growth factor binding	4/108	121/16969	0.00745809	0.0721902	0.0622026	THBS1/COL2A1/ITGB3/SORT1	4
MF	GO:0017134	fibroblast growth factor binding	2/108	21/16969	0.00778844	0.0721902	0.0622026	THBS1/ITGB3	2
MF	GO:0016209	antioxidant activity	3/108	65/16969	0.00822757	0.0721902	0.0622026	MPO/LPO/CLIC2	3
MF	GO:0072341	modified amino acid binding	3/108	65/16969	0.00822757	0.0721902	0.0622026	THBS1/CAVIN2/ADGRB1	3
MF	GO:0005543	phospholipid binding	7/108	363/16969	0.00852881	0.0721902	0.0622026	SYTL4/THBS1/LPAR4/CAVIN2/LAPTM4B/ADGRB1/MYOF	7
MF	GO:0023023	MHC protein complex binding	2/108	25/16969	0.0109439	0.0894385	0.0770645	LILRB1/LILRB2	2
MF	GO:0042056	chemoattractant activity	2/108	29/16969	0.0145685	0.115091	0.099168	CXCL10/HGF	2
MF	GO:0038024	cargo receptor activity	3/108	85/16969	0.0169827	0.129836	0.111873	LGALS3BP/MSR1/ENPP2	3
MF	GO:0005201	extracellular matrix structural constituent	4/108	158/16969	0.0183702	0.136054	0.117231	VWF/THBS1/COL2A1/FBLN2	4
MF	GO:0071813	lipoprotein particle binding	2/108	34/16969	0.0197204	0.137463	0.118445	THBS1/MSR1	2
MF	GO:0071814	protein-lipid complex binding	2/108	34/16969	0.0197204	0.137463	0.118445	THBS1/MSR1	2
MF	GO:0050839	cell adhesion molecule binding	7/108	444/16969	0.0233302	0.157978	0.136122	VWF/THBS1/BAG3/ITGB3/DSG2/FMNL2/LILRB2	7
MF	GO:0033218	amide binding	5/108	266/16969	0.0275739	0.179111	0.15433	C1QA/LDLRAD3/LAPTM4B/MSR1/LILRB2	5
MF	GO:0060589	nucleoside-triphosphatase regulator activity	5/108	267/16969	0.0279624	0.179111	0.15433	ARHGAP22/BAG3/SRGAP3/DOCK1/ALDH1A1	5
MF	GO:0020037	heme binding	3/108	106/16969	0.03016	0.188103	0.162079	HMOX1/MPO/LPO	3
MF	GO:0005178	integrin binding	3/108	113/16969	0.0354655	0.215521	0.185703	VWF/THBS1/ITGB3	3
MF	GO:0046906	tetrapyrrole binding	3/108	116/16969	0.0378773	0.224423	0.193373	HMOX1/MPO/LPO	3
MF	GO:0005096	GTPase activator activity	4/108	203/16969	0.0407527	0.235571	0.202979	ARHGAP22/SRGAP3/DOCK1/ALDH1A1	4
MF	GO:0002020	protease binding	3/108	121/16969	0.0420787	0.237444	0.204593	VWF/ITGB3/SERPINE1	3
MF	GO:0042277	peptide binding	4/108	215/16969	0.0485288	0.267473	0.230467	C1QA/LDLRAD3/MSR1/LILRB2	4
