# Supplementary material for: Construction and Validation of a Novel Ferroptosis-Related Prognostic Model for Acute Myeloid Leukemia
Source: Front Genet. 2022 Jan 17;12:708699. doi: 10.3389/fgene.2021.708699 (PMC8803125; doi:10.3389/fgene.2021.708699)
Supplement: Supplementary file 5 [file Table5.XLS]

## Sheet: Sheet1
Supplementary Table 5 Results of KEGG enrichment analysis.
ID	Description	GeneRatio	BgRatio	pvalue	p.adjust	qvalue	geneID	Count
hsa04061	Viral protein interaction with cytokine and cytokine receptor	6/53	100/8081	4.43e-05	0.00662549	0.00592807	PPBP/PF4/CXCL10/IL2RA/CCL23/CSF1	6
hsa04151	PI3K-Akt signaling pathway	10/53	354/8081	8.28e-05	0.00662549	0.00592807	CDKN1A/VWF/THBS1/COL2A1/ITGB3/LPAR4/HGF/IL2RA/EPOR/CSF1	10
hsa04060	Cytokine-cytokine receptor interaction	8/53	295/8081	0.000607432	0.0323964	0.0289862	PPBP/PF4/CXCL10/CD40/IL2RA/CCL23/EPOR/CSF1	8
hsa04115	p53 signaling pathway	4/53	73/8081	0.00128477	0.0513907	0.0459811	CDKN1A/THBS1/SERPINE1/ADGRB1	4
hsa04510	Focal adhesion	6/53	201/8081	0.00190578	0.0585235	0.0523631	VWF/THBS1/COL2A1/ITGB3/HGF/DOCK1	6
hsa04610	Complement and coagulation cascades	4/53	85/8081	0.00225558	0.0585235	0.0523631	C5AR1/VWF/C1QA/SERPINE1	4
hsa04512	ECM-receptor interaction	4/53	88/8081	0.0025604	0.0585235	0.0523631	VWF/THBS1/COL2A1/ITGB3	4
hsa04145	Phagosome	5/53	152/8081	0.00305838	0.0611675	0.0547288	THBS1/CTSL/ITGB3/MPO/MSR1	5
hsa04640	Hematopoietic cell lineage	4/53	99/8081	0.00392001	0.0672192	0.0601435	ITGB3/IL2RA/EPOR/CSF1	4
hsa05144	Malaria	3/53	50/8081	0.0042012	0.0672192	0.0601435	THBS1/CD40/HGF	3
hsa04066	HIF-1 signaling pathway	4/53	109/8081	0.00552125	0.0803091	0.0718555	HK3/CDKN1A/HMOX1/SERPINE1	4
hsa04380	Osteoclast differentiation	4/53	128/8081	0.00966468	0.128862	0.115298	ITGB3/LILRB1/CSF1/LILRB2	4
hsa05205	Proteoglycans in cancer	5/53	205/8081	0.0106994	0.131684	0.117823	CDKN1A/THBS1/CTSL/ITGB3/HGF	5
hsa04015	Rap1 signaling pathway	5/53	210/8081	0.0117907	0.134751	0.120567	THBS1/ITGB3/LPAR4/HGF/CSF1	5
hsa01040	Biosynthesis of unsaturated fatty acids	2/53	27/8081	0.0133402	0.142296	0.127317	ELOVL7/SCD	2
hsa05206	MicroRNAs in cancer	6/53	310/8081	0.0153036	0.153036	0.136927	CDKN1A/THBS1/ITGB3/HMOX1/ST14/MIR181B1	6
hsa04630	JAK-STAT signaling pathway	4/53	162/8081	0.0212887	0.200365	0.179274	CDKN1A/IL2RA/SOCS2/EPOR	4
hsa05330	Allograft rejection	2/53	38/8081	0.0255232	0.226872	0.202991	GZMB/CD40	2
hsa05219	Bladder cancer	2/53	41/8081	0.0294028	0.245963	0.220072	CDKN1A/THBS1	2
hsa00860	Porphyrin and chlorophyll metabolism	2/53	42/8081	0.0307453	0.245963	0.220072	HMOX1/UGT2B11	2
hsa04930	Type II diabetes mellitus	2/53	46/8081	0.0363519	0.254827	0.228003	HK3/SOCS2	2
hsa04062	Chemokine signaling pathway	4/53	192/8081	0.0366314	0.254827	0.228003	PPBP/PF4/CXCL10/CCL23	4
hsa05202	Transcriptional misregulation in cancer	4/53	192/8081	0.0366314	0.254827	0.228003	CDKN1A/GZMB/CD40/MPO	4
hsa05320	Autoimmune thyroid disease	2/53	53/8081	0.0470205	0.31347	0.280473	GZMB/CD40	2
