# Supplementary material for: Construction and Validation of a Novel Ferroptosis-Related Prognostic Model for Acute Myeloid Leukemia
Source: Front Genet. 2022 Jan 17;12:708699. doi: 10.3389/fgene.2021.708699 (PMC8803125; doi:10.3389/fgene.2021.708699)
Supplement: Supplementary file 6 [file Table3.XLS]

## Sheet: TCGA-LAML cohort
Table 3 Risk score and risk grouping of three cohorts.
id	futime	fustat	CHAC1	CISD1	DPP4	GPX4	AIFM2	SQLE	PGD	ACSF2	riskScore	risk
TCGA-AB-2983	0.917808	1	4.07749	6.31703	4.06629	16.1302	4.49975	6.41033	17.9607	8.04686	1.18999	high
TCGA-AB-2955	1.33973	1	4.01769	5.74459	3.61269	11.07	4.32983	4.10439	14.9769	4.29338	0.118481	low
TCGA-AB-2813	0.0849315	1	4.78922	6.1092	3.67869	22.0434	4.17697	6.07732	45.8669	4.6702	0.502821	low
TCGA-AB-2976	2.50685	1	4.04124	6.94193	4.53531	16.8097	4.94774	9.2782	68.7739	4.82538	1.49035	high
TCGA-AB-2934	0.0767123	0	4.13018	5.97019	4.92945	25.2226	4.34444	6.65988	47.3755	7.23193	1.75651	high
TCGA-AB-2895	0.419178	1	4.20075	6.33933	3.92371	15.7515	6.38039	7.24029	33.6739	7.47209	3.88491	high
TCGA-AB-2870	0.419178	1	4.1132	5.47346	3.60595	22.0245	3.90967	7.4492	39.7555	7.67065	0.895546	low
TCGA-AB-3012	5.16986	0	4.32997	5.73444	3.49106	16.7647	3.96402	5.66212	24.1741	6.10762	0.339958	low
TCGA-AB-2853	0.243836	1	4.03084	7.36693	3.5051	10.8615	4.52641	11.8178	29.9563	5.53332	0.80928	low
TCGA-AB-2844	0.334247	1	4.41922	6.95421	3.56645	21.578	4.47064	8.27055	51.5835	5.5388	1.14654	high
TCGA-AB-2825	0.580822	1	4.11205	6.82383	3.95202	26.3699	5.90437	8.13379	129.805	5.74058	9.52878	high
TCGA-AB-2885	0.586301	1	4.18272	6.17138	3.62446	16.2149	4.30788	9.17165	17.8026	7.13629	0.82511	low
TCGA-AB-2996	4.33151	0	4.39727	5.77771	3.90119	17.8667	4.10107	5.60469	35.8325	5.2242	0.359988	low
TCGA-AB-2939	1.24658	0	4.06507	5.468	3.54996	23.6045	4.09499	7.21924	5.51672	7.79146	0.611709	low
TCGA-AB-2862	3.91781	0	4.49882	5.59421	3.63423	19.6733	3.95712	4.88331	37.0887	5.98043	0.423865	low
TCGA-AB-2998	0.0849315	1	4.87312	6.0369	3.50159	12.4928	3.87188	7.08418	129.328	5.46282	1.75016	high
TCGA-AB-3000	3.42192	0	4.06174	6.55405	3.59065	22.6209	4.01633	5.46515	21.5465	5.52166	0.342263	low
TCGA-AB-2875	0.580822	0	4.07772	5.71564	3.98896	32.2093	4.043	8.8494	43.4919	6.49071	1.03818	high
TCGA-AB-2858	1.58082	1	4.23215	6.38886	3.97064	24.5907	4.07808	6.12394	66.6726	6.46476	1.30223	high
TCGA-AB-2856	0.410959	1	4.11464	6.15427	4.60672	36.2806	4.4328	6.13654	110.675	7.22089	5.81581	high
TCGA-AB-2869	0.665753	0	4.17661	6.62239	4.86265	21.1023	4.59793	7.05673	40.5309	5.92917	1.21862	high
TCGA-AB-2880	1.16164	1	4.0436	5.88115	3.50827	18.7591	3.99079	7.74679	51.585	6.29794	0.642038	low
TCGA-AB-2928	0.161644	1	4.14952	6.77468	3.49763	22.8742	3.92127	15.133	20.536	7.17215	1.50003	high
TCGA-AB-2988	0.0821918	1	4.24611	6.47457	5.73995	24.0822	5.0075	9.3137	46.821	6.96533	4.1163	high
TCGA-AB-2849	6.08219	0	4.57757	4.36351	3.81433	7.27783	4.1617	8.7211	5.34751	6.70517	0.305537	low
TCGA-AB-2986	0.580822	1	4.00907	9.49889	3.75628	35.1103	4.63126	7.89623	39.8786	6.18791	3.33436	high
TCGA-AB-2950	0.838356	0	4.35016	5.74924	3.65248	22.1986	4.08613	7.47038	35.67	6.83029	0.813127	low
TCGA-AB-2973	1.66849	1	4.14284	5.68891	4.3673	11.8796	4.68274	5.97534	46.3892	4.47581	0.375575	low
TCGA-AB-2818	0.830137	1	4.38201	6.24774	3.79409	15.797	4.94468	5.4381	60.6434	4.56226	0.679116	low
TCGA-AB-2847	1.66575	1	5.29803	7.15059	4.19522	28.208	4.24379	7.29357	28.7684	8.28732	4.49354	high
TCGA-AB-2826	2.00274	1	4.02853	7.26072	3.66289	19.2809	4.42797	7.84718	55.9415	4.77622	0.741225	low
TCGA-AB-2886	0.49589	0	4.06686	6.08707	3.82141	20.3357	3.95718	5.39598	35.4132	8.49737	1.21766	high
TCGA-AB-2828	6.25753	0	4.12151	7.09437	3.50401	16.9625	4.01039	6.62884	45.2108	5.34614	0.514103	low
TCGA-AB-2888	0.915068	0	4.06433	6.47747	5.25768	24.7898	4.09007	6.14806	50.7062	5.62346	0.946836	high
TCGA-AB-2949	1.91507	0	4.11261	6.20328	4.43142	31.099	4.78462	7.76748	24.7848	7.22848	1.90102	high
TCGA-AB-2901	0.161644	0	4.41912	6.97235	4.36534	26.3144	4.09488	18.9388	50.1885	7.00118	5.31252	high
TCGA-AB-2916	2.41644	0	4.09334	5.97941	5.89332	12.863	4.29662	4.75946	53.2988	5.40684	0.699685	low
TCGA-AB-2990	1.25205	0	6.21111	6.73171	3.64944	24.6651	4.1313	5.19478	15.8735	5.31736	0.942977	high
TCGA-AB-2873	0.747945	0	4.26885	6.05044	3.98991	20.5537	4.71957	4.14156	81.5789	5.49973	1.14216	high
TCGA-AB-3008	2.25205	1	4.14564	5.97686	3.54214	30.6867	4.1814	3.58747	29.5794	6.54884	0.589778	low
TCGA-AB-2942	1.75616	0	3.98449	6.08057	3.62389	21.7952	4.02389	7.31	31.2388	7.32258	0.807318	low
TCGA-AB-3011	5.16438	0	4.26921	6.30933	3.60237	21.3935	4.13181	4.71811	13.3382	6.87237	0.532649	low
TCGA-AB-2937	0.589041	1	4.2382	6.0823	3.45752	43.233	3.8816	5.86711	38.3094	11.7418	8.27642	high
TCGA-AB-2898	1.07671	0	4.14792	6.1425	3.76905	15.6165	4.69537	10.2316	59.5125	6.38785	1.54968	high
TCGA-AB-2839	1.33151	1	4.14052	5.56003	3.44475	16.1531	4.72393	8.71222	17.3747	7.32566	0.853456	low
TCGA-AB-2896	0.586301	1	4.18277	7.22658	7.74496	33.6898	4.68174	9.34215	47.9078	7.03973	8.83537	high
TCGA-AB-2810	0.0849315	1	4.14776	5.21242	3.43152	46.2288	3.95809	4.32001	32.3935	6.12302	0.542936	low
TCGA-AB-2867	0.50411	1	4.03357	5.74141	5.38582	17.6708	4.08445	4.36168	40.1304	4.79135	0.341864	low
TCGA-AB-2980	1.91507	0	4.08244	6.15308	4.12017	8.36739	3.98354	8.86371	28.4249	5.30639	0.326066	low
TCGA-AB-2920	1.00274	1	5.29377	5.70792	3.58323	50.054	4.32978	14.9563	15.0332	6.90059	3.80237	high
TCGA-AB-2956	0.50137	1	4.16408	6.98954	3.7035	34.142	4.73799	5.46525	57.6562	7.58035	3.40215	high
TCGA-AB-2893	0.580822	1	4.08484	6.86069	3.52665	25.8169	4.29151	6.08539	74.9206	7.45487	2.48047	high
TCGA-AB-2970	0.835616	1	4.1809	7.03397	8.43266	14.0552	4.1876	5.96466	17.2551	6.8836	2.08021	high
TCGA-AB-2815	2.25205	1	4.05211	6.45821	3.43099	17.5097	3.97337	5.89807	44.1675	6.83078	0.69042	low
TCGA-AB-2925	0.665753	1	4.16497	6.17189	3.5547	34.9299	5.82999	5.46336	71.4897	7.50466	5.9494	high
TCGA-AB-2841	3.83836	1	4.05647	5.17104	3.55074	23.1382	3.89431	6.84284	46.8341	4.63201	0.241997	low
TCGA-AB-2883	2	0	4.23497	7.10135	3.58233	34.3055	4.34987	4.75575	3.15136	6.79042	0.84211	low
TCGA-AB-2995	4.24932	0	4.48368	6.18522	5.06267	13.9075	5.08323	6.40648	18.8964	5.97927	1.01639	high
TCGA-AB-2834	0.671233	1	4.32206	7.36197	3.66417	20.0179	4.12802	6.68676	66.56	5.89783	1.27779	high
TCGA-AB-2876	3.33973	0	3.98449	6.02438	3.63198	13.9751	3.9858	6.00421	25.9983	5.64886	0.268945	low
TCGA-AB-2913	3.33151	0	4.18244	6.85581	3.81379	10.8672	4.40493	9.86563	25.2393	6.87877	1.0451	high
TCGA-AB-2878	1	1	5.91062	7.12355	3.8331	13.7627	4.21843	17.5554	23.8113	4.66219	1.80404	high
TCGA-AB-2992	4.67397	1	4.89985	5.97063	4.09976	22.9002	4.19774	5.75377	52.7196	4.45043	0.575038	low
TCGA-AB-2866	0.419178	1	4.07507	5.53134	3.70132	21.1933	4.49897	11.1105	53.5839	7.43286	1.89677	high
TCGA-AB-2859	0.832877	1	4.30518	5.94841	4.81093	22.2182	5.19403	10.2665	26.9882	6.47783	2.01877	high
TCGA-AB-2897	0.665753	0	4.06041	5.35779	3.60973	9.40266	4.05901	4.48525	83.3318	5.76091	0.473438	low
TCGA-AB-2999	4.75342	0	4.58907	5.70191	4.10952	16.3989	4.10561	4.74554	15.3945	4.38236	0.189839	low
TCGA-AB-2938	0.832877	1	7.1692	5.85076	4.1255	15.5287	4.27594	6.7898	30.8657	6.95619	3.18004	high
TCGA-AB-2936	0.161644	0	4.38496	5.68382	5.05831	13.9833	4.63669	5.32478	10.6067	6.7334	0.714146	low
TCGA-AB-2871	0.419178	0	4.02215	5.58466	5.10518	21.2261	4.70808	5.91952	13.3175	6.33588	0.678033	low
TCGA-AB-3007	4.33151	0	4.38655	5.60492	3.69737	10.7201	4.17393	9.36493	28.0765	6.55247	0.59398	low
TCGA-AB-2830	0.753425	1	4.07601	6.31535	7.27705	27.5377	4.6892	5.16799	30.5501	6.64299	2.32609	high
TCGA-AB-2819	6.83836	0	4.15405	7.83856	3.63863	26.0397	4.19296	10.3042	34.1771	5.42865	1.08702	high
TCGA-AB-2982	0.410959	0	4.42597	5.74762	3.95592	16.1351	4.23327	6.07604	18.3726	5.02243	0.27844	low
TCGA-AB-2805	1.58082	1	3.99426	6.40247	3.7275	15.2312	4.19268	8.88809	44.5625	6.13393	0.732669	low
TCGA-AB-2917	3.33151	0	4.16279	6.8957	3.76283	5.61504	4.52955	8.19956	13.0635	6.14827	0.527666	low
TCGA-AB-2812	1.00274	1	4.1078	5.82543	3.63296	10.2778	4.85919	7.17779	46.6864	4.97976	0.467476	low
TCGA-AB-2846	3.8411	1	4.11855	6.53809	3.61778	23.6994	3.98156	5.89956	50.8204	6.01832	0.702645	low
TCGA-AB-2929	0.336986	1	4.1804	6.2434	3.6894	23.1321	4.26791	8.48472	19.4815	9.8819	2.97547	high
TCGA-AB-2994	4.92603	0	4.14191	4.72604	4.14252	12.7075	4.01765	7.09961	96.4171	5.18443	0.583517	low
TCGA-AB-2835	4.58356	0	3.99368	6.19758	3.52907	28.8446	4.94613	5.48344	64.2363	5.23061	0.995124	high
TCGA-AB-2877	1.74795	0	4.41414	5.74494	3.81068	21.7619	4.02909	4.72398	33.312	5.07432	0.311845	low
TCGA-AB-2979	1.83836	0	4.04453	4.87702	3.51008	48.742	4.28092	4.21821	31.0735	6.53946	0.706836	low
TCGA-AB-2965	0.917808	1	4.01357	8.92321	3.60432	14.326	5.11555	7.72903	47.2824	5.27855	1.66843	high
TCGA-AB-2843	0.589041	1	4.80191	5.95238	7.25643	21.5276	4.57615	6.29192	22.2115	8.84589	5.72646	high
TCGA-AB-2984	3.16986	0	4.18127	7.32236	3.40439	32.1474	3.85285	4.29317	-3.19069	4.95351	0.24421	low
TCGA-AB-2863	0.0849315	1	4.39807	8.74267	3.60523	12.6807	3.91352	11.7611	41.4824	5.19508	1.11137	high
TCGA-AB-2924	0.246575	0	4.10876	5.84348	3.79449	19.8711	4.91461	5.84757	49.9696	5.09697	0.629147	low
TCGA-AB-2821	2.25205	1	4.36163	6.71248	4.00689	15.9559	4.57383	6.56396	22.5807	6.93865	1.07602	high
TCGA-AB-2881	1.07671	0	3.9947	6.35075	4.09926	22.8183	4.08713	7.37737	48.6154	7.56588	1.5156	high
TCGA-AB-2908	0.0849315	1	5.45172	5.72833	3.87025	39.873	4.6489	6.31305	12.8848	5.04808	0.938995	high
TCGA-AB-2933	0.334247	1	4.11225	7.40854	5.25435	14.9962	4.2758	7.7509	32.4163	6.48598	1.37838	high
TCGA-AB-2911	3.24932	0	4.17604	5.2637	3.74831	16.28	4.41309	5.85283	23.5263	7.36892	0.637466	low
TCGA-AB-2814	2.16986	1	4.43948	7.43841	3.47763	11.5015	4.34595	5.94106	16.9651	7.13997	0.907257	low
TCGA-AB-3001	4.33151	0	4.26517	5.09749	3.81965	17.8772	4.06121	5.7398	14.5766	6.01484	0.269711	low
TCGA-AB-2981	1.33425	0	4.12691	6.43676	3.68044	25.8255	4.55618	6.38583	60.999	6.66395	1.61965	high
TCGA-AB-2845	0.832877	1	4.11547	6.14278	3.5897	30.6428	4.20481	4.55643	30.1438	6.67794	0.718762	low
TCGA-AB-2884	2.00274	1	4.06907	6.24446	3.86162	25.6941	5.01287	4.68583	65.0587	6.234	1.57223	high
TCGA-AB-2963	4.49863	1	5.31225	6.92825	3.58687	14.0749	5.28111	8.2744	52.3555	4.37853	1.46931	high
TCGA-AB-2914	2.16986	0	4.02531	6.50589	3.62603	14.6184	3.93052	8.62939	31.7693	5.2768	0.357969	low
TCGA-AB-2811	0.665753	1	4.1752	4.69169	3.47521	93.5027	4.86958	4.52535	73.8803	6.12137	4.77205	high
TCGA-AB-2806	2.58904	1	4.20169	6.78181	3.61957	16.5986	4.34139	8.0956	25.872	6.15085	0.70512	low
TCGA-AB-2808	7.83836	0	4.00506	7.27873	3.62921	10.0799	3.96505	7.08577	48.694	4.8958	0.397073	low
TCGA-AB-2900	0.50411	1	4.00896	5.83318	3.51706	29.366	5.03332	4.60177	61.5064	5.32893	0.891311	low
TCGA-AB-2991	5.00274	0	4.19631	4.97227	3.72257	13.0139	3.94804	6.51786	22.3763	5.22968	0.177542	low
TCGA-AB-2894	0.49589	1	4.05191	6.30006	3.72083	19.6587	5.92216	10.1986	21.5031	8.40076	4.4314	high
TCGA-AB-2935	0.167123	1	7.00711	8.12715	3.91284	26.3563	4.69956	8.17967	21.6548	4.9275	3.77279	high
TCGA-AB-2977	0.0849315	1	4.16965	5.10245	3.88094	94.8483	4.5868	4.82823	60.1976	9.5174	17.5736	high
TCGA-AB-2851	0.663014	1	4.10308	6.40885	3.64891	24.9392	4.73425	6.3377	44.1751	6.80615	1.40073	high
TCGA-AB-2872	1.74795	0	4.26472	4.98168	3.58395	14.8879	4.34804	4.57023	69.0654	4.47691	0.298748	low
TCGA-AB-2865	0.167123	1	4.59805	5.69501	3.58214	23.164	3.972	9.41889	29.7129	7.71878	1.30786	high
TCGA-AB-2882	1	1	4.17625	5.46311	4.79005	21.6737	4.57398	6.08836	15.9231	7.4515	1.02034	high
TCGA-AB-2822	2.66575	1	4.0283	7.15707	3.64447	14.9314	4.31363	5.20041	12.6175	6.24031	0.463315	low
TCGA-AB-2817	0.747945	1	4.12245	7.09676	4.6367	17.934	4.02389	7.14833	22.6159	7.92659	1.50241	high
TCGA-AB-3009	1.58082	1	4.34226	6.30285	3.69713	15.211	4.09742	7.10033	11.596	5.86087	0.369878	low
TCGA-AB-2919	0.167123	0	4.2841	6.91796	3.65832	28.4327	4.02219	5.17137	22.6048	7.58363	1.15371	high
TCGA-AB-2889	0.832877	0	4.01554	5.86921	3.51406	21.6444	3.98223	5.69919	46.5616	7.33116	0.811942	low
TCGA-AB-2948	1.58904	1	4.18575	6.06109	3.86903	18.6641	5.17907	4.80517	60.0314	5.88889	1.19288	high
TCGA-AB-3002	3.92055	1	4.31863	5.20958	3.59055	20.6149	3.98077	6.01216	30.3784	5.54488	0.294652	low
TCGA-AB-2912	0.750685	1	4.48531	6.96646	3.74157	16.0076	3.95702	6.08014	14.9362	6.04408	0.476832	low
TCGA-AB-2987	0.50411	1	4.07355	6.73509	4.46583	27.4832	4.47844	4.70585	30.3652	6.7067	1.1571	high
TCGA-AB-2927	0.246575	1	4.26165	5.94473	5.41309	20.0913	4.67016	4.51182	22.4765	7.4178	1.39015	high
TCGA-AB-2966	2.33973	1	4.26968	5.40247	3.93224	13.1672	3.95432	8.20176	12.8652	6.8028	0.419391	low
TCGA-AB-2959	1.33973	1	4.14955	5.96902	4.1201	9.23258	4.55422	5.48685	10.4464	5.74476	0.315797	low
TCGA-AB-2892	2.58356	0	4.13717	6.41554	3.67631	17.8361	3.93912	6.54163	41.7503	6.26061	0.597032	low
TCGA-AB-2857	0.838356	1	4.8573	6.99101	4.79502	17.0965	4.3944	11.4053	37.5354	5.45869	1.66266	high
TCGA-AB-2840	0.0767123	1	4.50512	6.07622	3.50469	12.5524	4.05649	6.24516	78.2261	5.76839	0.809165	low
TCGA-AB-2836	1.41918	1	4.59895	6.02573	3.59864	25.4596	4.71736	7.20072	40.1324	6.1943	1.23007	high
TCGA-AB-2971	2.16986	1	4.10835	5.70937	4.47866	10.5855	4.59757	4.67203	21.4566	6.22716	0.448319	low
TCGA-AB-2952	0.0849315	1	6.24061	5.23902	4.71173	50.3662	4.28174	9.66776	46.928	6.93931	7.23736	high
TCGA-AB-2899	1.83836	1	4.30527	6.18434	3.75101	21.1929	5.04344	5.82895	37.6926	6.02381	1.02086	high
TCGA-AB-2874	1.08493	0	4.04618	6.6082	3.50369	20.4766	4.14858	7.88826	42.6043	5.36786	0.544291	low

## Sheet: GSE37642-GPL570 cohort
Table 3 Risk score and risk grouping of three cohorts.
id	futime	fustat	CHAC1	CISD1	DPP4	GPX4	AIFM2	SQLE	PGD	ACSF2	riskScore	risk
GSM924554	1.2137	1	4.01508	6.33739	3.61367	19.5555	4.13689	11.5865	47.8779	4.5399	0.512079	low
GSM924475	0.0136986	1	3.89371	6.91459	3.77291	23.792	5.02448	8.20432	45.8394	6.98657	2.23847	high
GSM924559	0.0520548	1	4.77022	5.76019	3.73137	35.4121	5.25459	7.9983	30.0413	4.81175	1.14126	high
GSM924518	2.23562	1	4.62189	4.78687	4.83218	1.52017	4.35879	3.82639	9.27437	4.81175	0.144686	low
GSM924465	5.89041	0	5.67369	6.46188	4.11216	32.8702	5.08201	2.8478	38.0678	5.08361	1.68056	high
GSM924513	1.08767	1	3.9072	5.37539	3.55136	23.3078	4.29304	7.51759	34.8827	5.79042	0.430548	low
GSM924557	7.37808	0	4.12295	5.20562	3.50982	20.2817	4.02183	6.53899	42.3995	5.05642	0.273326	low
GSM924516	0.726027	1	4.17689	8.08031	3.57213	28.0285	4.91764	6.76218	46.9861	7.50308	3.99599	high
GSM924486	2.09041	0	4.17689	6.2808	3.72445	20.2817	4.24373	7.0197	37.3033	5.43701	0.517529	low
GSM924488	3.06849	1	4.17689	6.89195	4.45832	26.3339	4.41632	8.73654	48.8971	6.66034	2.14136	high
GSM924550	3.24384	0	3.94765	4.73028	3.76599	18.103	3.99718	7.75794	26.0917	4.81175	0.169648	low
GSM924483	0.882192	1	4.13644	5.54515	3.15673	26.9391	4.14511	8.58202	46.6039	7.66619	1.29659	high
GSM924552	3.54795	1	4.56795	5.79414	3.67599	21.7343	3.93143	3.63754	26.6014	6.49723	0.463683	low
GSM924477	0.224658	1	4.77022	6.29212	3.28828	22.2184	3.89856	9.93832	50.2986	8.59049	3.01177	high
GSM924469	0.835616	1	3.92068	5.09244	4.94988	16.8926	4.39988	7.39741	29.6591	5.84479	0.478776	low
GSM924470	0.830137	1	4.36568	6.63165	6.97842	21.7343	4.08758	7.63776	45.8394	8.53612	5.62413	high
GSM924472	1.93699	0	3.57008	7.85396	3.3852	32.1439	4.12046	8.56485	50.5534	7.88368	2.65238	high
GSM924464	3.14795	0	4.01508	7.15226	4.50679	22.9447	4.01362	8.34167	46.0942	8.69923	3.40658	high
GSM924441	0.816438	1	3.94765	7.10699	3.28828	27.5443	4.26017	11.0543	42.2721	8.0196	2.7636	high
GSM924496	5.7863	0	3.97462	5.3867	3.49598	22.5816	4.35057	4.908	37.6855	5.24672	0.302303	low
GSM924508	3.20548	0	3.82629	6.81273	3.35751	30.6914	3.94787	5.64624	41.2529	8.12834	1.45984	high
GSM924546	0.865753	1	5.06688	7.10699	4.64525	10.8404	4.9012	3.8779	21.8874	6.68753	1.51834	high
GSM924503	6.15616	1	5.35006	5.64701	4.7491	29.481	4.8108	4.82216	22.7792	5.92635	1.37513	high
GSM924462	1.43014	1	4.17689	7.11831	4.13293	20.1607	4.4081	4.73632	27.111	6.82346	1.01212	high
GSM924460	0.117808	1	3.97462	7.48047	3.77984	18.8292	4.02183	9.11424	46.2216	4.56709	0.54219	low
GSM924521	0.586301	1	3.93417	6.73351	3.32289	31.7808	3.97252	7.51759	50.2986	7.85649	1.84741	high
GSM924548	8.36438	0	4.54098	6.26948	3.46136	18.9503	3.79172	10.8482	34.5004	6.11664	0.740058	low
GSM924493	0.10137	1	4.06901	6.55242	3.48213	26.818	4.35879	7.70644	26.6014	7.69338	1.43093	high
GSM924474	4.59452	1	5.43097	6.07708	4.27832	23.0657	5.3039	7.68927	32.0798	6.08946	2.56288	high
GSM924543	0.964384	1	4.05553	6.77878	3.60675	25.6076	4.23551	4.75348	43.5461	6.33412	0.823392	low
GSM924498	9.21096	0	3.85326	5.85073	3.60675	16.6505	4.4081	2.77913	35.1375	5.02924	0.223238	low
GSM924506	3.23562	1	4.75673	5.16035	4.44448	6.84604	4.29304	8.10131	22.0148	6.79627	0.664732	low
GSM924467	7.11781	0	3.71841	7.5597	3.67599	13.9875	4.13689	11.7925	52.2096	6.79627	1.55742	high
GSM924555	0.205479	1	4.81067	5.92995	4.31986	16.2873	4.20264	4.87366	37.6855	6.30694	0.78647	low
GSM924479	0.315068	1	3.9072	6.04313	3.37828	22.9447	3.74241	9.3546	44.8202	6.52442	0.658825	low
GSM924533	0.605479	1	5.36355	6.37134	3.79368	23.4289	3.8739	7.70644	55.0125	5.4642	1.15614	high
GSM924456	0.394521	1	4.50052	7.42388	3.76599	22.4605	4.47385	8.16998	41.8899	6.27975	1.70672	high
GSM924538	0.463014	1	4.17689	6.25816	4.07062	10.4773	5.04091	10.2989	18.0653	3.77872	0.344536	low
GSM924536	1.64932	1	3.92068	5.74887	3.69676	26.3339	4.02183	11.1916	49.1519	7.93805	1.86215	high
GSM924458	6.01918	0	3.93417	5.91863	4.20216	17.7399	4.35057	5.2857	49.4068	5.8176	0.571005	low
GSM924453	0.0438356	1	4.00159	7.1749	3.42674	21.8553	4.55603	8.87388	47.6231	7.88368	2.6704	high
GSM924445	0.69863	1	3.75887	6.24685	3.39905	26.0918	4.34235	6.52182	43.9284	6.06227	0.649302	low
GSM924525	0.10411	1	4.41962	7.48047	3.66906	25.7287	5.32034	5.45739	43.6736	5.95353	2.08245	high
GSM924551	0.942466	1	4.6084	6.37134	3.80753	31.0545	4.49028	6.05828	44.8202	4.86612	0.814018	low
GSM924529	0.684932	1	4.89158	6.52979	4.81141	23.1868	4.93407	11.9127	37.1759	5.79042	2.78936	high
GSM924447	0.580822	1	4.46007	6.62033	3.99446	14.8348	4.75327	4.59897	37.0485	5.30109	0.639444	low
GSM924563	8.16164	0	4.56795	5.5791	4.10523	17.8609	4.29304	4.73632	32.8442	3.77872	0.212259	low
GSM924471	0.0136986	1	4.17689	7.37861	3.52367	25.9707	4.13689	7.26006	58.3251	7.55745	2.46158	high
GSM924568	3.46027	0	4.36568	5.35275	3.55829	25.0024	4.17798	5.07968	39.4692	4.56709	0.275922	low
GSM924524	8.23836	0	4.63537	6.57506	5.20604	26.4549	4.9012	9.62929	33.8634	6.17101	2.70472	high
GSM924440	0.060274	1	3.89371	5.46593	4.41678	21.4922	4.59712	8.51335	43.801	6.33412	0.961741	high
GSM924566	0.158904	1	4.19038	6.19026	3.55136	32.6281	3.70132	9.47478	37.1759	7.31279	1.25687	high
GSM924444	0.00547945	1	3.54311	6.51847	3.8283	31.7808	3.73419	9.83531	55.9044	5.87197	0.818279	low
GSM924578	0.936986	1	4.68931	5.25089	3.91138	31.9018	4.16977	9.14858	9.91139	5.73605	0.573065	low
GSM924461	8.05479	0	4.10947	7.22017	4.2437	19.9186	5.24637	5.42305	36.4115	7.93805	3.23984	high
GSM924573	1.50137	1	4.51401	5.78282	3.81445	22.7026	3.81638	5.45739	52.8467	4.83894	0.387198	low
GSM924522	8.11781	0	4.27128	6.23553	3.43367	27.3022	4.30948	6.642	53.2289	8.99827	3.29371	high
GSM924520	3.56986	1	4.28477	5.82809	4.53448	19.6765	4.43275	5.02818	31.8249	5.79042	0.580393	low
GSM924576	0.263014	1	4.51401	6.17894	3.68291	31.7808	3.6931	11.4491	49.9164	8.72642	3.75484	high
GSM924449	0.109589	1	4.39265	7.09567	3.80061	28.0285	4.73683	6.69351	45.075	7.25842	2.76217	high
GSM924527	1.42192	1	4.959	5.59042	4.54833	22.5816	4.5889	5.62907	40.7433	6.52442	1.43132	high
GSM924509	3.10137	0	5.68718	5.1264	4.46525	35.4121	4.96695	7.05404	30.0413	6.06227	2.30836	high
GSM924499	0.158904	1	5.24218	4.50393	4.55525	20.5238	4.72862	6.36731	27.2384	4.13213	0.39702	low
GSM924549	0.00821918	1	3.65099	6.57506	3.0875	25.9707	4.94229	8.41034	38.8322	6.85064	1.32715	high
GSM924504	7.92877	0	4.52749	5.69228	4.67987	19.1924	4.13689	4.51313	32.2072	6.44286	0.68246	low
GSM924476	7.99178	0	4.82416	6.25816	3.93907	23.6709	5.08201	6.89953	33.2264	5.60012	1.29615	high
GSM924561	1.34247	1	4.31174	6.12235	3.73137	18.5872	3.64379	3.9294	22.9066	7.20405	0.465649	low
GSM924478	1.52055	1	3.89371	6.24685	3.82138	23.4289	4.58068	9.74947	33.2264	6.85064	1.262	high
GSM924544	7.25753	0	3.88023	6.34871	4.11216	25.0024	4.53137	6.76218	36.0293	7.42153	1.4535	high
GSM924473	0.00821918	1	4.13644	7.34466	3.52367	22.4605	4.21908	10.8311	47.6231	6.68753	1.82285	high
GSM924494	0.271233	0	4.44659	6.17894	4.31986	25.8497	4.57247	9.62929	38.0678	7.01375	2.18469	high
GSM924466	1.29315	1	5.26915	6.34871	4.1537	20.887	4.44097	5.76642	44.5654	6.57879	1.81593	high
GSM924540	2.99452	1	4.13644	6.95986	3.68983	27.3022	4.98338	10.9169	42.5269	4.89331	1.31803	high
GSM924492	7.08493	0	5.17476	6.05445	3.97369	18.224	5.1231	6.12695	35.7745	4.67583	0.873082	low
GSM924542	0.657534	1	4.77022	5.87336	3.62752	20.0397	4.39988	5.83509	29.4043	6.1982	0.716531	low
GSM924490	1.48219	1	4.10947	7.48047	3.89061	26.0918	5.73126	6.89953	51.4452	8.15553	7.62522	high
GSM924500	3.1726	1	3.79932	5.3188	3.67599	15.198	4.22729	5.69774	30.6783	5.84479	0.27276	low
GSM924502	1.98082	1	4.04204	4.40207	3.83522	7.81438	4.23551	7.94679	31.9524	4.78457	0.161835	low
GSM924463	0.39726	1	4.74325	6.41661	3.81445	32.8702	4.28482	7.2944	21.5052	5.05642	0.6845	low
GSM924515	7.39452	0	3.98811	7.14094	3.98061	23.4289	5.36143	5.95527	50.9356	7.2856	3.23762	high
GSM924468	0.8	1	3.94765	8.19349	3.75907	34.4437	5.25459	2.98515	44.8202	7.25842	3.54558	high
GSM924547	1.70959	1	4.14992	4.92268	3.86292	24.0341	4.12046	7.24289	34.6278	7.25842	0.751803	low
GSM924497	4.08767	1	4.17689	7.08435	3.23289	18.5872	4.55603	4.9595	32.5894	5.92635	0.645736	low
GSM924485	1.06575	1	4.47356	5.27353	4.63833	28.8758	4.48206	11.6552	38.45	6.85064	2.07194	high
GSM924507	8.29041	0	3.9072	7.6276	3.24674	31.2966	4.16155	3.15683	40.9981	8.42738	1.98538	high
GSM924519	3.50685	1	4.32522	5.76019	3.03211	27.0601	3.90678	2.17823	33.8634	6.60597	0.406669	low
GSM924451	1.30685	1	3.94765	5.39802	3.39905	24.3972	4.24373	2.10956	35.6471	6.66034	0.398732	low
GSM924484	6.13425	0	4.02856	5.73755	3.43367	16.8926	4.01362	9.59495	50.2986	6.57879	0.74354	low
GSM924514	0.367123	1	3.7319	5.55647	3.37828	18.3451	4.30948	7.05404	52.8467	6.60597	0.636814	low
GSM924489	1.2	1	4.12295	7.69551	3.95292	25.4866	4.25195	6.00677	41.3803	5.95353	1.11148	high
GSM924495	0.0767123	1	5.10734	5.47724	4.28524	5.8777	5.18063	6.29863	12.5869	7.36716	1.28877	high
GSM924487	4.76986	1	4.01508	6.14499	4.3614	20.887	4.5889	8.77087	47.6231	5.76323	1.02691	high
GSM924545	0.712329	1	4.20386	7.07304	9.51236	23.0657	4.58068	8.20432	43.1639	6.90501	7.70572	high
GSM924510	7.72055	0	4.4331	6.32607	4.29216	25.0024	4.30126	9.66363	53.1015	3.66998	0.595533	low
GSM924512	0.465753	1	4.16341	6.0884	5.12989	10.8404	4.44097	6.95103	35.5197	5.95353	0.733947	low
GSM924505	0.99726	1	4.36568	6.21289	4.18831	19.7976	3.84925	10.3675	38.3226	7.31279	1.40908	high
GSM924558	9.50137	0	4.01508	5.91863	3.79368	19.1924	3.48764	7.3459	49.6616	4.7302	0.254474	low
GSM924480	0.147945	1	3.75887	6.86932	4.10523	15.319	4.66287	5.69774	54.8851	6.52442	1.15247	high
GSM924482	2.52877	1	3.8128	6.26948	3.57906	27.3022	4.12867	3.82639	49.0245	8.18271	1.33155	high
GSM924553	8.05205	0	3.89371	5.0019	3.84215	25.8497	4.03005	7.10555	30.4235	6.1982	0.40173	low
GSM924556	2.19452	1	5.20173	6.11103	4.036	30.2072	4.78614	5.02818	43.2913	4.70301	1.03578	high
GSM924517	8.49041	0	3.71841	6.60901	5.78761	23.0657	4.38344	8.16998	44.5654	7.14968	2.17518	high
GSM924579	0.309589	1	3.70493	7.77473	5.98838	40.2537	4.98338	10.4362	67.2434	7.01375	10.8814	high
GSM924455	0.99726	1	3.97462	5.73755	3.84215	18.9503	3.95609	1.69752	38.1952	6.90501	0.410443	low
GSM924535	6.66575	1	4.21735	6.23553	3.95292	24.3972	3.96431	6.12695	54.8851	7.39434	1.40904	high
GSM924567	0.131507	1	4.24432	7.3673	3.41982	25.6076	3.77528	12.8913	46.7313	5.89916	1.31772	high
GSM924448	9.59452	0	4.16341	4.39075	3.70368	21.2501	4.20264	9.0284	40.8707	5.08361	0.316046	low
GSM924574	1.11507	0	4.959	5.98654	3.77984	23.913	4.71218	7.2944	54.1207	5.16516	1.18031	high
GSM924443	0.0657534	1	3.88023	7.33334	5.71837	19.1924	4.64643	9.59495	43.2913	6.79627	2.88061	high
GSM924562	1.84932	1	5.61976	5.42066	3.86292	19.4345	3.98074	6.2643	41.1255	6.7419	1.19231	high
GSM924560	8.9726	0	4.74325	6.11103	3.946	28.1495	5.66551	6.52182	36.6663	4.51272	1.21896	high
GSM924446	2.90959	1	4.13644	5.59042	4.20216	19.1924	4.35879	4.22127	41.1255	6.33412	0.595821	low
GSM924491	0.342466	1	4.21735	6.67692	3.46136	24.3972	5.13953	15.0888	38.3226	7.63901	4.97808	high
GSM924541	0.219178	1	4.64886	6.83537	4.25062	24.8814	5.02448	8.16998	40.7433	5.19235	1.58781	high
GSM924564	1.40548	1	3.79932	6.48452	4.29216	31.9018	4.16155	6.642	25.4547	6.79627	0.940794	high
GSM924528	1.3726	1	3.98811	6.23553	5.48298	14.4717	4.29304	6.3158	36.1567	5.73605	0.673512	low
GSM924526	10.0795	0	3.62402	6.34871	3.65522	28.6337	4.12046	3.32851	33.2264	6.98657	0.600702	low
GSM924570	2.16164	1	4.81067	6.68824	5.35143	21.3711	4.25195	3.82639	22.5244	5.38264	0.729006	low
GSM924572	0.0958904	1	5.53885	5.10376	3.7106	28.6337	3.80816	13.6982	37.813	3.42531	0.497591	low
GSM924501	0.276712	1	4.04204	5.71492	3.28135	23.1868	6.10108	10.9856	44.6928	6.17101	2.4316	high
GSM924569	1.66301	1	3.85326	7.29939	3.73137	25.2445	4.16977	7.03687	46.6039	6.98657	1.41021	high
GSM924577	0.128767	1	4.23083	7.61628	3.10827	23.3078	4.07936	9.59495	40.6158	6.60597	1.38156	high
GSM924450	0.265753	1	4.35219	6.00918	3.44059	27.5443	4.43275	4.34144	45.3298	6.08946	0.76827	low
GSM924452	1.04658	0	4.05553	5.34143	3.5929	24.0341	4.39988	3.8779	42.2721	7.12249	0.724963	low
GSM924532	0.413699	1	5.12082	5.99786	3.95292	10.2352	4.75327	6.57333	29.7865	5.13798	0.636198	low
GSM924530	0.0712329	1	4.20386	6.72219	3.24674	23.6709	4.24373	9.13141	62.6568	5.00205	0.837129	low
GSM924457	0.452055	1	3.59705	7.33334	4.16754	21.8553	4.47385	6.84802	45.2024	7.01375	1.50426	high
GSM924537	0.394521	1	5.08037	5.13771	3.89753	11.9298	4.39988	6.88236	8.63735	3.94183	0.184239	low
GSM924565	0.0876712	1	4.63537	6.95986	4.05677	27.7864	4.04649	12.05	29.022	6.71471	2.03091	high
GSM924539	0.145205	0	5.13431	5.48856	3.77291	7.93542	4.02183	8.30733	40.4884	5.24672	0.46245	low
GSM924459	0.0493151	1	3.9072	6.56374	3.86292	23.4289	4.54781	6.28147	37.9404	6.5516	0.991828	high
GSM924575	0.372603	1	3.98811	7.60497	4.49986	27.4233	5.46005	8.10131	42.6543	9.84101	14.7538	high
GSM924511	10.737	0	3.86674	6.23553	3.5029	19.1924	4.07115	4.11826	38.8322	6.52442	0.46773	low
GSM924481	8.08219	1	4.19038	6.57506	4.34063	6.36187	3.75885	5.38871	37.3033	5.05642	0.267424	low
GSM924534	0.627397	1	4.05553	6.88064	3.56521	26.818	3.79172	10.0242	37.3033	7.44871	1.46994	high
GSM924454	7.54795	0	4.48704	6.75614	3.74522	11.2036	4.39166	7.27723	32.9716	5.08361	0.502188	low

## Sheet: GSE71014 cohort
Supplementary Table 3 Risk score and risk grouping of three cohorts.
id	futime	fustat	CHAC1	CISD1	DPP4	GPX4	AIFM2	SQLE	PGD	ACSF2	riskScore	risk
GSM1825512	3.39167	0	3.92524	6.80399	3.51882	25.6831	3.91564	6.52465	22.4913	3.93654	0.197197	low
GSM1825529	0.508333	1	4.59284	6.6262	3.90699	22.3827	4.6394	5.73017	30.5963	7.33411	1.72208	high
GSM1825501	0.0583333	1	4.41165	5.7913	3.39532	28.1591	3.82587	14.8592	45.4816	7.3299	2.03749	high
GSM1825459	0.75	1	4.301	5.56836	4.73204	17.1841	4.263	7.67374	47.3638	6.82638	1.16729	high
GSM1825471	7.48333	0	4.21339	6.18633	3.96221	24.3454	4.01882	4.71994	35.9946	5.54226	0.446535	low
GSM1825518	0.0833333	1	3.65843	6.82245	3.89529	25.9754	4.68892	9.12986	36.4254	6.64081	1.40735	high
GSM1825531	0.675	0	3.78359	6.32073	6.31167	18.473	5.2668	9.20482	45.0525	7.06838	3.71628	high
GSM1825461	0.875	0	4.67022	6.06572	5.17027	14.684	4.04493	10.2239	40.8251	7.55955	2.23439	high
GSM1825513	1.125	1	3.99038	7.29874	3.84143	29.9832	3.70927	6.73271	28.5705	5.07805	0.446246	low
GSM1825455	1.64167	0	4.26601	6.31503	4.08761	14.9134	4.29911	8.02546	33.445	6.6818	0.925984	high
GSM1825525	1.89167	0	3.9827	5.67512	3.82022	10.9033	4.95627	9.64206	54.0462	5.38939	0.764922	low
GSM1825539	2.26667	0	4.66481	5.60994	3.43122	26.9751	4.78771	4.00521	51.1266	6.78104	1.35904	high
GSM1825465	4.03333	0	3.9662	5.9942	4.54869	21.8416	3.93174	3.60232	33.6055	6.07736	0.42624	low
GSM1825546	1.56667	0	4.33883	6.12314	3.48345	21.712	3.91905	5.89017	31.9682	6.52697	0.570233	low
GSM1825554	0.941667	0	3.92012	5.89814	3.86592	28.1262	4.11762	3.83007	32.0037	5.73106	0.382982	low
GSM1825509	1.20833	1	6.00002	6.7084	3.88441	22.5341	5.34388	11.3822	41.9064	4.37478	2.85175	high
GSM1825521	0.75	0	4.26231	5.86384	3.19348	26.7825	4.8526	5.50169	49.9861	6.8866	1.36462	high
GSM1825487	1.41667	1	4.28109	7.32709	4.35991	21.9398	3.99223	9.72519	22.9238	7.69023	1.9609	high
GSM1825510	0.625	1	3.84076	5.99927	4.00628	20.2866	4.58768	4.45903	46.367	5.76377	0.56827	low
GSM1825479	0.479167	0	4.23842	6.36287	3.56588	25.7963	4.25886	6.87301	31.1082	5.80237	0.632137	low
GSM1825484	8.44167	0	4.56668	5.38676	3.39668	22.8646	4.32765	7.70425	41.3776	5.17125	0.498854	low
GSM1825496	0.25	0	3.75144	6.13201	3.81532	28.7354	3.93052	2.65264	35.8273	6.04297	0.372999	low
GSM1825475	7.64167	0	4.09051	6.91107	3.87	16.7936	4.25593	9.99714	42.5316	4.74382	0.591459	low
GSM1825557	2.125	0	4.59512	5.82963	4.19833	19.4293	3.99102	3.99825	26.6697	5.97488	0.43833	low
GSM1825505	9.78333	0	4.74417	6.09557	3.70787	31.7945	4.12055	9.02055	43.1686	4.82117	0.779757	low
GSM1825469	0.75	0	4.59683	7.85811	4.27177	24.1243	4.63208	5.30373	22.885	5.93053	1.34719	high
GSM1825535	3.25	0	4.17982	5.92887	4.35202	18.8575	4.56768	10.3621	34.0414	3.82663	0.406559	low
GSM1825551	0.9	0	4.07714	7.67009	3.76744	27.3475	5.16093	7.07025	44.1485	7.21886	3.50832	high
GSM1825490	8.25833	0	4.07316	6.82744	3.98588	26.2939	4.28593	6.42639	45.4816	6.16242	1.06034	high
GSM1825524	4.79167	0	4.11184	6.97846	5.34463	6.0546	4.88089	11.811	40.1729	6.24019	2.01113	high
GSM1825540	2.24167	0	4.48902	5.88246	3.78757	28.1074	4.30496	3.54899	31.0525	6.69513	0.784989	low
GSM1825527	4.61667	0	6.3058	6.54684	3.29657	12.8218	4.19909	5.75731	21.611	4.11229	0.466976	low
GSM1825516	0.0583333	1	3.93975	6.67981	3.77724	24.5837	4.35058	6.64982	32.1152	5.81837	0.651172	low
GSM1825481	0.583333	0	4.85937	5.76889	4.46872	17.5902	5.08458	9.53347	40.7862	6.54283	2.30492	high
GSM1825457	1.59167	0	3.92382	7.62693	4.52176	5.99989	3.97345	6.33222	27.5398	6.59772	0.660472	low
GSM1825467	0.375	1	4.50267	5.07227	5.54593	24.1221	4.13421	8.33273	34.8372	4.42476	0.478869	low
GSM1825534	1.98333	0	4.77774	6.08734	4.60092	17.7663	4.8143	11.6479	35.4302	4.33071	0.943321	high
GSM1825474	2.08333	1	4.49869	5.69278	4.42438	21.6265	3.95321	8.46246	39.835	6.24959	0.857752	low
GSM1825485	3.95833	0	4.03333	5.07623	4.84139	18.557	4.1225	6.61427	25.7556	5.55208	0.340008	low
GSM1825543	0.383333	0	4.54136	4.87697	2.87657	11.7688	4.29203	5.69557	41.5314	6.71928	0.455757	low
GSM1825492	0.00833333	1	4.03902	6.45949	3.32486	29.9225	4.19982	7.01163	43.4389	7.21676	1.30097	high
GSM1825498	1	1	3.7816	6.44024	3.21605	17.4906	4.15104	8.15832	47.8741	7.69781	1.15309	high
GSM1825504	1.5	1	5.62397	6.04703	3.71331	32.475	6.01495	6.87805	43.6856	9.57361	21.6863	high
GSM1825555	0.541667	0	4.91427	6.90988	7.63533	19.0688	5.11044	6.28801	53.6356	6.84351	7.92859	high
GSM1825507	2.58333	0	4.41563	6.4221	3.38362	33.5976	3.91296	2.47606	40.1239	6.47124	0.700318	low
GSM1825477	0.25	1	3.80691	6.55872	3.21986	15.5024	4.5911	10.272	41.7544	7.52361	1.49679	high
GSM1825489	0.375	1	3.98697	7.46481	3.40865	31.1553	4.2269	6.40237	37.7636	8.4022	2.58942	high
GSM1825548	3.075	0	4.38719	5.38732	3.48209	12.863	4.4079	5.49641	52.9361	6.56838	0.686888	low
GSM1825537	0.641667	1	4.21766	4.37082	5.06554	16.7044	4.59744	7.20623	27.1546	4.67139	0.299647	low
GSM1825493	0.104167	0	3.90874	6.88074	3.03326	26.8095	3.318	9.95702	31.9851	8.41399	1.25044	high
GSM1825542	0.391667	0	4.21567	6.81595	3.30745	21.407	4.70233	6.65655	58.7314	7.05996	1.96463	high
GSM1825464	0.541667	0	4.09477	5.5564	3.95868	20.9169	4.05517	9.34032	41.7054	6.31178	0.717806	low
GSM1825528	0.0833333	1	5.09148	4.43378	3.52752	14.442	4.75746	6.47997	26.2253	6.03539	0.541917	low
GSM1825500	0.666667	1	4.40454	6.93198	5.00025	25.821	4.78844	9.03256	47.6815	7.74049	5.30786	high
GSM1825470	7.50833	0	4.32888	5.414	3.65836	20.3698	3.83294	7.7696	39.2318	6.44218	0.55636	low
GSM1825522	0.333333	1	4.12862	7.44422	5.14497	36.5368	4.66965	6.79036	55.2762	9.66751	14.0134	high
GSM1825519	0.583333	1	4.3431	6.97981	4.7032	33.2581	4.1747	12.2956	42.5046	7.06979	3.69846	high
GSM1825458	0.75	1	4.27256	6.02604	3.93011	18.207	3.79928	9.16158	40.989	6.70089	0.823047	low
GSM1825530	1.58333	0	6.293	5.08169	4.07347	14.7148	4.77698	7.26076	40.3672	4.68978	1.02008	high
GSM1825460	0.5	0	4.37012	5.84935	4.08462	17.5872	3.519	4.17627	42.9303	5.31696	0.277188	low
GSM1825523	2.11667	0	4.25378	5.6234	3.79057	11.9832	5.13044	12.6269	39.0629	5.59756	1.06629	high
GSM1825515	0.916667	0	3.69797	6.27226	4.74292	26.3283	4.5045	7.44911	44.7467	6.4318	1.23625	high
GSM1825538	0.383333	0	4.27341	5.34392	4.10802	22.4104	4.96944	5.54686	31.164	6.53146	0.924444	high
GSM1825547	1.1	0	4.46484	4.73433	2.32382	26.8567	4.47181	2.79126	38.3938	7.3525	0.575153	low
GSM1825532	0.35	0	4.3212	6.60212	3.55282	16.8341	4.60573	7.86161	41.2796	5.98569	0.946809	high
GSM1825508	1.29167	1	4.43014	7.19301	4.01852	32.9666	3.88734	3.40556	41.0363	5.59911	0.761135	low
GSM1825494	0.583333	1	4.31778	6.9593	3.38743	25.1742	4.83625	5.33737	25.5309	6.90696	1.32218	high
GSM1825486	1.33333	1	3.98896	6.94837	3.78105	22.9283	4.15372	12.9529	55.9436	5.35907	1.21864	high
GSM1825463	1.23333	0	4.0046	5.2248	4.01362	12.1023	3.911	9.8924	37.5388	6.33522	0.467348	low
GSM1825472	7.38333	0	3.83849	6.1084	4.38303	18.0024	4.24788	7.71002	55.1968	4.4037	0.422168	low
GSM1825520	0.0416667	1	3.77079	7.88004	3.73371	23.9849	3.97321	9.13467	58.2313	7.91258	2.87959	high
GSM1825502	1.66667	1	4.49812	6.6254	3.90427	22.0237	4.87309	8.87376	49.5096	7.27164	3.12275	high
GSM1825511	1.83333	0	4.23643	7.43551	4.02151	21.4317	3.88271	5.03898	24.387	6.81515	0.826874	low
GSM1825478	1.45833	0	4.54449	8.58783	5.14551	32.3071	4.51377	11.0052	31.137	8.19276	10.4015	high
GSM1825556	1.15833	0	5.19758	7.08435	4.17765	23.4798	4.28789	3.86539	46.3383	4.56176	0.81497	low
GSM1825533	0.45	0	4.32688	6.14824	6.38104	13.0436	5.1302	5.15142	45.5408	6.01756	1.78062	high
GSM1825497	5.50833	1	4.35021	5.86123	3.22666	23.8538	5.15703	5.75299	53.5967	4.60275	0.669033	low
GSM1825468	7.38333	0	4.39231	5.72398	5.05656	29.873	4.16031	7.48419	41.7307	4.9228	0.723743	low
GSM1825503	9.00833	0	4.58033	6.39454	3.84796	22.8721	4.9509	5.90675	47.5277	6.6432	1.88568	high
GSM1825473	0.291667	1	4.23131	5.02594	4.05851	20.716	4.55158	7.97957	40.3436	6.59589	0.882317	low
GSM1825462	6.48333	0	4.14512	5.69515	4.12543	14.5034	4.03639	3.85987	45.4242	5.27373	0.300246	low
GSM1825544	2.70833	0	4.75384	7.40985	3.2778	21.4699	5.04628	11.3822	20.4148	6.75985	2.64457	high
GSM1825514	15.4333	0	4.00802	7.47867	3.90318	22.3782	4.2752	5.42337	28.5536	4.90118	0.46696	low
GSM1825550	0.458333	0	3.81914	7.23308	3.98044	35.0972	5.45731	6.11528	49.1751	8.28513	6.38567	high
GSM1825491	0.875	1	3.88485	6.19916	4.85309	24.5994	4.01102	7.2341	43.2243	6.88969	1.13579	high
GSM1825541	3.475	0	4.48675	4.85947	3.11513	20.8629	4.52084	4.90277	36.2514	6.60263	0.547964	low
GSM1825456	6.26667	1	3.86181	7.38768	3.85531	13.5779	4.23154	13.3755	41.7054	6.23513	1.33063	high
GSM1825480	0.0666667	1	4.35704	6.73137	4.01634	39.114	5.16362	9.86717	38.2789	8.97351	10.1581	high
GSM1825526	4.06667	1	5.3583	5.47166	5.74695	8.70376	4.11347	5.77749	35.5164	3.61172	0.341735	low
GSM1825517	11.6333	0	4.01029	6.7663	3.728	28.3495	3.91466	10.7635	38.5526	8.27292	2.45215	high
GSM1825483	0.416667	0	4.55928	5.87018	4.03974	19.9052	4.19446	5.39719	28.9219	5.48442	0.451528	low
GSM1825545	3.06667	0	4.56867	6.03174	3.67387	31.1553	4.59476	3.04472	33.94	6.92198	1.16187	high
GSM1825466	0.416667	0	3.83877	6.28494	3.87272	20.2911	4.1403	5.63383	52.8939	7.3518	1.07747	high
GSM1825552	0.5	0	3.85214	6.85674	2.69459	23.1711	4.64037	7.88588	39.9567	5.28425	0.577304	low
GSM1825499	2.58333	0	3.69313	6.25698	3.53949	22.7956	3.94394	4.31609	33.5244	4.97993	0.218922	low
GSM1825558	2.39167	1	3.39588	5.2172	3.76282	21.3043	3.46045	4.16017	52.9716	4.82397	0.134308	low
GSM1825476	0.416667	0	4.55046	6.38282	5.51954	50.3543	4.17153	2.4823	34.1799	5.42968	1.27573	high
GSM1825495	0.0833333	1	4.08084	5.73246	3.45951	25.5699	4.6311	8.62487	43.765	7.83762	1.90124	high
GSM1825482	1.41667	1	4.03305	4.84458	3.1932	23.8455	4.86333	9.14476	30.0354	6.79031	0.811311	low
GSM1825506	6.75	0	3.91614	6.9772	3.09392	25.3556	4.31301	5.59443	52.191	7.84464	1.70762	high
GSM1825488	0.416667	0	4.91569	6.89261	3.85476	32.6211	4.28349	9.21034	33.0175	6.05574	1.79793	high
GSM1825549	2.84167	0	4.39771	5.93972	4.32944	23.6934	4.78551	4.32017	28.3491	5.61736	0.678522	low
GSM1825553	2.49167	0	3.74035	6.12931	2.97395	19.5424	4.39741	6.05185	31.3194	6.4019	0.453537	low
GSM1825536	2.91667	0	4.81415	6.77041	2.98402	19.2487	4.81454	5.42361	30.946	6.44583	1.11382	high
